# Supplementary material for: 4D printed hydrogel scaffold with swelling-stiffening properties and programmable deformation for minimally invasive implantation
Source: Nat Commun. 2024 Feb 21;15:1587. doi: 10.1038/s41467-024-45938-0 (PMC10881973; doi:10.1038/s41467-024-45938-0)
Supplement: Supplementary file 9 — Source Data [file 41467_2024_45938_MOESM9_ESM.xlsx]

## Sheet: Fig. 2b
0.25-1k		0.5-1k		0.25-2k		0.5-2k		0.25-4k		0.5-4k
Strain (%)	Stress (MPa)	Strain (%)	Stress (MPa)	Strain (%)	Stress (MPa)	Strain (%)	Stress (MPa)	Strain (%)	Stress (MPa)	Strain (%)	Stress (MPa)
0	0.01893	0	0.042	0	0.0422	0	0.0161	0	0.01367	0	-0.0018
0.004	0.09149	0.004	0.08076	0.004	0.06029	0.004	0.02148	0.004	0.00686	0.31708	-0.0018
0.008	0.12305	0.004	0.12274	0.004	0.06331	0.008	0.04292	0.004	0.00686	0.95729	-0.0018
0.012	0.22716	0.012	0.2035	0.004	0.07236	0.02	0.05368	0.012	0.00686	1.64458	-0.00191
0.02	0.31867	0.016	0.28426	0.008	0.09647	0.024	0.05902	0.016	0.01367	2.33833	0.02063
0.036	0.53007	0.028	0.45224	0.016	0.11758	0.04	0.09122	0.028	0.02053	3.0325	0.02836
0.044	0.62156	0.056	0.75912	0.072	0.46731	0.048	0.11808	0.036	0.0274	3.72708	0.03848
0.096	1.3283	0.06	0.77526	0.08	0.47636	0.092	0.1449	0.1	0.0274	4.42146	0.04289
0.096	1.33777	0.06	0.7785	0.084	0.49444	0.096	0.1449	0.104	0.03421	5.11583	0.05193
0.1	1.38509	0.06	0.78495	0.1	0.58187	0.096	0.1449	0.108	0.04107	5.81042	0.05748
0.104	1.41349	0.072	0.898	0.108	0.606	0.1	0.15028	0.12	0.04107	6.50479	0.06586
0.104	1.41981	0.072	0.93355	0.116	0.65122	0.104	0.1449	0.128	0.04793	7.19917	0.07185
0.112	1.47344	0.08	0.982	0.128	0.68138	0.108	0.1449	0.14	0.04107	7.89375	0.07626
0.112	1.52709	0.092	1.10474	0.136	0.72056	0.116	0.15028	0.144	0.04107	8.58812	0.08209
0.12	1.62174	0.116	1.35671	0.164	0.83211	0.132	0.1771	0.152	0.04793	9.2825	0.08894
0.144	1.871	0.132	1.46007	0.18	0.91351	0.144	0.1771	0.156	0.04793	9.97687	0.0951
0.156	2.03191	0.156	1.69264	0.216	1.0914	0.164	0.20392	0.172	0.05474	10.6717	0.09989
0.184	2.35688	0.18	1.80248	0.232	1.16678	0.18	0.21468	0.184	0.0616	11.3658	0.10609
0.204	2.50202	0.224	2.0706	0.268	1.33862	0.22	0.26835	0.208	0.0616	12.0604	0.11208
0.236	2.827	0.248	2.2095	0.284	1.43509	0.244	0.28979	0.232	0.0616	12.7548	0.11839
0.256	2.97214	0.296	2.5519	0.316	1.61298	0.288	0.32737	0.252	0.06847	13.4492	0.12122
0.3	3.33812	0.316	2.7231	0.332	1.69438	0.312	0.35419	0.296	0.089	14.1435	0.12346
0.324	3.53374	0.344	2.89431	0.364	1.89938	0.356	0.39715	0.336	0.09581	14.8383	0.12884
0.368	3.9597	0.384	3.28193	0.38	2.00189	0.376	0.40787	0.352	0.10267	15.5325	0.13412
0.404	4.31621	0.4	3.46283	0.416	2.1858	0.408	0.42935	0.368	0.10954	16.2271	0.13968
0.424	4.54023	0.436	3.78262	0.436	2.29736	0.42	0.45079	0.408	0.11635	16.9215	0.14229
0.46	5.04821	0.452	3.96674	0.48	2.51142	0.452	0.49375	0.424	0.11635	17.616	0.14751
0.472	5.23435	0.488	4.35438	0.504	2.60789	0.472	0.51519	0.464	0.13007	18.3104	0.15094
0.504	5.66977	0.508	4.54495	0.56	2.82196	0.512	0.57959	0.488	0.13688	19.005	0.15688
0.52	5.93165	0.548	4.92614	0.588	2.93651	0.536	0.60645	0.536	0.13688	19.6992	0.16014
0.552	6.49009	0.568	5.13288	0.636	3.13851	0.56	0.63327	0.568	0.16428	20.3938	0.16657
0.568	6.77721	0.612	5.53988	0.68	3.33449	0.612	0.69233	0.632	0.17114	21.0881	0.17157
0.6	7.4114	0.636	5.74662	0.704	3.43698	0.644	0.72987	0.664	0.17795	21.7825	0.17517
0.62	7.75216	0.68	6.19886	0.744	3.64802	0.712	0.77816	0.724	0.20535	22.4771	0.18039
0.66	8.38002	0.704	6.41529	0.764	3.74751	0.744	0.80502	0.748	0.20535	23.1717	0.18241
0.68	8.7113	0.744	6.8546	0.808	3.98269	0.804	0.86942	0.8	0.23274	23.8658	0.18562
0.72	9.40228	0.764	7.09686	0.836	4.10329	0.828	0.89086	0.82	0.23956	24.5604	0.18867
0.744	9.76512	0.804	7.59755	0.892	4.31433	0.884	0.94992	0.868	0.24642	25.2548	0.19166
0.784	10.4498	0.82	7.8269	0.924	4.42587	0.912	0.97674	0.892	0.24642	25.9492	0.19536
0.804	10.8379	0.86	8.33405	0.992	4.67913	0.972	1.03576	0.948	0.28063	26.6438	0.19721
0.852	11.6204	0.876	8.60217	1.024	4.7756	1.004	1.05186	0.984	0.28063	27.3383	0.20059
0.872	12.0053	0.92	9.12869	1.052	4.87509	1.076	1.11092	1.064	0.30802	28.0325	0.20511
0.916	12.8224	0.976	9.67783	1.104	5.10122	1.112	1.14312	1.104	0.31488	28.7271	0.20413
0.94	13.2579	1.008	9.96855	1.148	5.3002	1.176	1.17532	1.172	0.34909	29.4215	0.21006
0.996	14.075	1.08	10.5306	1.168	5.39667	1.204	1.20214	1.204	0.35595	30.1158	0.21169
1.056	14.9238	1.116	10.8019	1.216	5.61978	1.256	1.26119	1.26	0.36963	30.8104	0.21757
1.092	15.3592	1.168	11.3608	1.272	5.8248	1.284	1.29339	1.288	0.38335	31.5048	0.21632
1.168	16.1795	1.196	11.6386	1.304	5.92429	1.332	1.34703	1.344	0.39016	32.1992	0.21975
1.204	16.5833	1.248	12.1716	1.376	6.17753	1.388	1.40609	1.376	0.40388	32.8937	0.22285
1.272	17.4321	1.276	12.4559	1.412	6.29511	1.42	1.43829	1.448	0.43809	33.5881	0.22644
1.3	17.8454	1.34	13.0211	1.48	6.50616	1.488	1.48121	1.484	0.45177	34.2825	0.22857
1.352	18.6342	1.416	13.5638	1.508	6.62373	1.524	1.51341	1.552	0.4723	34.9771	0.22721
1.384	19.0475	1.456	13.8352	1.556	6.85889	1.584	1.56709	1.584	0.47916	35.6715	0.23085
1.452	19.8962	1.528	14.3779	1.584	6.9584	1.612	1.59391	1.636	0.52709	36.3658	0.23227
1.492	20.278	1.564	14.6266	1.636	7.15738	1.664	1.65831	1.66	0.52709	37.0604	0.23477
1.572	21.0794	1.624	15.1596	1.668	7.27193	1.692	1.69051	1.72	0.55444	37.7548	0.23728
1.612	21.4864	1.652	15.4245	1.728	7.48298	1.752	1.75491	1.752	0.59551	38.4492	0.24125
1.676	22.2342	1.712	15.9284	1.76	7.57342	1.784	1.76028	1.82	0.60923	39.1437	0.24168
1.708	22.6065	1.748	16.1771	1.828	7.79051	1.856	1.8354	1.856	0.62977	39.8381	0.24528
1.764	23.3669	1.832	16.6939	1.86	7.893	1.892	1.87298	1.924	0.68451	40.5325	0.24969
1.796	23.7487	1.872	16.9524	1.912	8.08596	1.964	1.932	1.952	0.69818	41.2271	0.24974
1.88	24.4901	1.948	17.4143	1.94	8.20053	2.02	1.96958	2.008	0.71872	41.9215	0.25181
1.928	24.8656	1.976	17.6598	1.964	8.30604	2.048	1.9964	2.032	0.74612	42.6158	0.25197
2.016	25.6165	2.04	18.1379	2.016	8.499	2.1	2.05008	2.092	0.78032	43.3104	0.25589
2.08	26.298	2.068	18.3672	2.084	8.71307	2.128	2.08766	2.124	0.80086	44.0048	0.25431
2.112	26.6545	2.104	18.5966	2.124	8.82462	2.192	2.13596	2.196	0.84879	44.6992	0.25981
2.172	27.3581	2.18	19.0779	2.212	9.03264	2.232	2.16816	2.236	0.88305	45.3937	0.2615
2.204	27.6768	2.228	19.304	2.248	9.12309	2.272	2.20036	2.316	0.90358	46.0883	0.26351
2.276	28.3394	2.312	19.7271	2.28	9.22258	2.352	2.27013	2.352	0.91726	46.7825	0.26629
2.32	28.6833	2.344	19.95	2.34	9.42458	2.388	2.30233	2.412	0.95832	47.4771	0.26901
2.4	29.3269	2.412	20.3699	2.396	9.5904	2.448	2.34525	2.44	0.96519	48.1715	0.27135
2.44	29.6393	2.472	20.7641	2.428	9.68387	2.476	2.36673	2.496	0.99253	48.8658	0.27287
2.504	30.2956	2.504	20.9805	2.504	9.88284	2.532	2.41503	2.528	1.01993	49.5604	0.27309
2.564	30.9013	2.576	21.394	2.544	9.96122	2.564	2.44723	2.592	1.0884	50.2548	0.27696
2.596	31.2011	2.62	21.5813	2.624	10.1421	2.636	2.51163	2.628	1.09521	50.9494	0.27946
2.664	31.8384	2.704	21.9948	2.66	10.2416	2.672	2.53307	2.704	1.14314	51.6437	0.28235
2.704	32.1445	2.772	22.3889	2.716	10.4044	2.744	2.58141	2.74	1.15681	52.3383	0.28327
2.784	32.7313	2.8	22.5601	2.74	10.4919	2.776	2.59751	2.804	1.18421	53.0325	0.28501
2.82	33.0405	2.828	22.7345	2.796	10.6577	2.84	2.66191	2.832	1.18421	53.7271	0.28637
2.884	33.6368	2.888	23.1286	2.828	10.7481	2.868	2.69945	2.888	1.25267	54.4215	0.28583
2.908	33.9176	2.92	23.3095	2.904	10.8928	2.932	2.74241	2.916	1.28002	55.1158	0.29193
2.96	34.4698	3	23.6454	2.948	10.9863	2.964	2.76922	2.992	1.30742	55.8104	0.2941
2.988	34.7632	3.04	23.8393	3.028	11.1582	3.036	2.81752	3.032	1.32109	56.5048	0.29209
3.06	35.3122	3.124	24.1914	3.064	11.2215	3.076	2.839	3.112	1.36216	57.1992	0.29367
3.108	35.5899	3.16	24.3496	3.124	11.3662	3.152	2.8873	3.148	1.38956	57.8937	0.29764
3.192	36.1578	3.22	24.6759	3.152	11.4596	3.188	2.89802	3.208	1.41695	58.5881	0.3014
3.228	36.4354	3.28	25.0118	3.212	11.5953	3.256	2.9356	3.236	1.4443	59.2827	0.30216
3.284	36.956	3.312	25.1604	3.244	11.6646	3.316	2.97314	3.296	1.4717	59.9771	0.30004
3.312	37.2147	3.388	25.4802	3.312	11.8214	3.344	3.0161	3.328	1.4717	60.6717	0.30249
3.368	37.7416	3.432	25.6353	3.348	11.8847	3.408	3.05902	3.408	1.52649	61.3658	0.30624
3.44	38.2402	3.512	25.9389	3.428	12.0053	3.448	3.06978	3.456	1.55383	62.0604	0.30902
3.484	38.502	3.548	26.0778	3.46	12.0777	3.528	3.11808	3.544	1.57437	62.7548	0.30951
3.572	39.01	3.612	26.3911	3.524	12.2314	3.568	3.15028	3.58	1.57437	63.4492	0.3125
3.612	39.234	3.64	26.53	3.556	12.2767	3.636	3.18248	3.648	1.6223	64.1437	0.3143
3.676	39.7041	3.7	26.7885	3.588	12.331	3.664	3.21468	3.676	1.6223	64.8383	0.31773
3.704	39.9471	3.736	26.9435	3.664	12.4636	3.72	3.25222	3.744	1.65651	65.5325	0.31637
3.768	40.3983	3.808	27.2246	3.704	12.5329	3.748	3.26297	3.784	1.69077	66.2271	0.31914
3.8	40.6128	3.852	27.3441	3.792	12.6324	3.812	3.28979	3.868	1.70444	66.9215	0.31767
3.876	41.0672	3.928	27.6219	3.864	12.747	3.848	3.32199	3.908	1.70444	67.6158	0.32067
3.92	41.2849	3.964	27.764	3.9	12.8073	3.924	3.35957	3.972	1.72497	68.3104	0.32132
3.996	41.6824	4.028	27.9998	3.964	12.8857	3.956	3.37029	4	1.75237	69.0048	0.32241
4.032	41.8938	4.056	28.1193	3.992	12.943	4.016	3.40249	4.052	1.75237	69.6992	0.32557
4.092	42.3071	4.124	28.3939	4.064	13.0666	4.044	3.42931	4.076	1.76604	70.3937	0.32927
4.12	42.4838	4.164	28.5102	4.104	13.1058	4.1	3.45617	4.14	1.80025	71.0881	0.32834
4.18	42.8877	4.252	28.7234	4.188	13.2113	4.132	3.47227	4.18	1.81398	71.7825	0.33041
4.212	43.077	4.292	28.8461	4.26	13.3198	4.2	3.52057	4.252	1.82765	72.4769	0.33406
4.252	43.2821	4.328	28.9624	4.292	13.35	4.24	3.53129	4.288	1.85505	73.1717	0.33656
4.336	43.6386	4.388	29.1627	4.348	13.4284	4.32	3.57425	4.356	1.86872	73.8658	0.33885
4.412	44.0109	4.412	29.2531	4.404	13.5369	4.356	3.59035	4.388	1.88925	74.5604	0.34048
4.444	44.1844	4.472	29.4728	4.436	13.564	4.416	3.62255	4.444	1.89612	75.2548	0.34021
4.504	44.4905	4.532	29.6634	4.512	13.6545	4.448	3.63327	4.472	1.91665	75.9494	0.34239
4.532	44.6577	4.568	29.7441	4.552	13.7088	4.504	3.67085	4.536	1.92346	76.6437	0.34255
4.596	44.9921	4.648	29.9671	4.628	13.7751	4.532	3.68695	4.572	1.93718	77.3381	0.34309
4.668	45.2824	4.684	30.0704	4.66	13.8022	4.596	3.71915	4.652	1.96453	78.0325	0.34538
4.708	45.4433	4.752	30.2351	4.724	13.8866	4.636	3.74059	4.692	1.97825	78.7271	0.34761
4.788	45.7494	4.784	30.3288	4.784	13.956	4.712	3.76744	4.764	1.99193	79.4215	0.34859
4.856	46.0113	4.84	30.5226	4.816	13.9861	4.752	3.77278	4.796	2.0056	80.1158	0.34957
4.884	46.1595	4.9	30.6712	4.892	14.0766	4.82	3.82646	4.856	2.01932	80.8104	0.3536
4.944	46.1595	4.932	30.7617	4.936	14.1218	4.852	3.84794	4.888	2.02614	81.505	0.35463
4.976	46.1595	5.016	30.9523	5.02	14.17	4.908	3.85328	4.956	2.04667	82.1992	0.35806
5.664	0.78247	5.056	31.0233	5.056	14.2032	4.972	3.88548	4.996	2.08093	82.8937	0.3604
5.68	0.78247	5.136	31.1816	5.116	14.2725	5.008	3.90696	5.08	2.0946	83.5881	0.36362
		5.168	31.2721	5.144	14.2997	5.092	3.91234	5.12	2.0946	84.2827	0.36628
		5.228	31.4045	5.204	14.3419	5.132	3.91772	5.188	2.10832	84.9771	0.36873
		5.26	31.4756	5.232	14.375	5.2	3.94454	5.212	2.10832	85.6717	0.36743
		5.32	31.6339	5.304	14.4414	5.232	3.96064	5.26	2.12886	86.3658	0.3689
		5.356	31.6985	5.352	14.4595	5.264	3.97674	5.284	2.13567	87.0604	0.37227
		5.396	31.7534	5.436	14.5288	5.332	4.00894	5.336	2.13567	87.7548	0.3726
		5.48	31.9019	5.472	14.562	5.364	4.02504	5.372	2.14253	88.4494	0.37314
		5.516	31.9666	5.532	14.5951	5.444	4.04652	5.444	2.17674	89.1437	0.3763
		5.584	32.0764	5.564	14.6162	5.528	4.06262	5.48	2.17674	89.8381	0.37771
		5.612	32.1345	5.592	14.6524	5.564	4.07872	5.548	2.19046	90.5325	0.37799
		5.672	32.2573	5.66	14.6886	5.628	4.08406	5.576	2.19728	91.2271	0.37924
		5.708	32.3154	5.744	14.7308	5.656	4.08944	5.64	2.22467	91.9215	0.38261
		5.78	32.4091	5.784	14.764	5.712	4.11092	5.668	2.22467	92.616	0.38114
		5.824	32.4576	5.86	14.7941	5.744	4.13236	5.732	2.23835	93.3104	0.38425
		5.904	32.5674	5.892	14.8152	5.812	4.13774	5.764	2.23835	94.005	0.38773
		5.936	32.5997	5.952	14.8635	5.852	4.14846	5.844	2.26574	94.6992	0.38773
		6	32.6805	5.98	14.8876	5.932	4.18604	5.884	2.29314	95.3937	0.38974
		6.052	32.7677	6.04	14.9117	5.964	4.19142	5.952	2.29314	96.0881	0.39149
		6.076	32.7935	6.12	14.9599	6.028	4.19676	5.984	2.29995	96.7825	0.39225
		6.136	32.8775	6.16	14.9841	6.056	4.21286	6.04	2.31367	97.4769	0.39274
		6.172	32.9292	6.236	15.0112	6.112	4.23434	6.064	2.32048	98.1717	0.39481
		6.252	33.0035	6.272	15.0232	6.144	4.23434	6.12	2.32735	98.8658	0.39987
		6.296	33.0326	6.324	15.0685	6.22	4.25581	6.156	2.34788	99.5604	0.39916
		6.368	33.1068	6.352	15.0715	6.264	4.26116	6.232	2.36155	100.255	0.40068
		6.4	33.1327	6.4	15.0866	6.344	4.28801	6.272	2.36842	100.949	0.40226
		6.456	33.1585	6.428	15.1197	6.412	4.30411	6.348	2.37528	101.644	0.40558
		6.488	33.2005	6.488	15.1438	6.44	4.30945	6.38	2.38895	102.338	0.40553
		6.564	33.2748	6.524	15.1559	6.496	4.30945	6.444	2.39581	103.032	0.40624
		6.608	33.2845	6.6	15.2042	6.524	4.32555	6.472	2.41635	103.727	0.40771
		6.696	33.3297	6.636	15.2252	6.592	4.33631	6.504	2.43002	104.422	0.40613
		6.732	33.362	6.7	15.2373	6.632	4.34703	6.576	2.43688	105.116	0.40945
		6.792	33.3782	6.736	15.2584	6.72	4.37385	6.62	2.45055	105.81	0.40782
		6.82	33.3879	6.808	15.3036	6.756	4.37385	6.708	2.45055	106.505	0.41037
		6.872	33.4396	6.844	15.3066	6.824	4.37923	6.748	2.46423	107.199	0.41043
		6.896	33.4493	6.928	15.3308	6.856	4.38461	6.812	2.46423	107.894	0.41228
		6.96	33.4493	6.976	15.3549	6.916	4.40609	6.84	2.47109	108.588	0.41212
		6.996	33.4719	7.056	15.3639	6.948	4.41143	6.904	2.49162	109.282	0.41408
		7.068	33.5171	7.092	15.367	6.98	4.41681	6.976	2.49162	109.977	0.41767
		7.108	33.5203	7.152	15.3941	7.064	4.42753	7.02	2.49162	110.672	0.41625
		7.172	33.5462	7.184	15.3971	7.104	4.44901	7.104	2.49849	111.366	0.41729
		7.228	33.5817	7.248	15.4001	7.18	4.46511	7.144	2.49849	112.06	0.41696
		7.256	33.5849	7.28	15.4031	7.212	4.47049	7.176	2.49849	112.755	0.41957
		7.316	33.5978	7.36	15.4363	7.272	4.47049	7.236	2.5053	113.449	0.42034
		7.348	33.6204	7.404	15.4393	7.296	4.47049	7.264	2.51216	114.144	0.42338
		7.428	33.6237	7.472	15.4393	7.352	4.48121	7.328	2.52583	114.838	0.42442
		7.472	33.6301	7.5	15.4574	7.384	4.48659	7.36	2.52583	115.532	0.42556
		7.548	33.6334	7.556	15.4634	7.456	4.49731	7.432	2.53269	116.227	0.42676
		7.58	33.6431	7.588	15.4664	7.496	4.50803	7.472	2.53956	116.921	0.42768
		7.636	33.6431	7.656	15.4936	7.568	4.51341	7.544	2.53269	117.616	0.4285
		7.668	33.6366	7.696	15.4966	7.6	4.51879	7.576	2.54637	118.31	0.42796
		7.728	33.6334	7.788	15.5026	7.66	4.51879	7.636	2.55323	119.005	0.43073
		7.764	33.6269	7.828	15.5026	7.692	4.51879	7.664	2.55323	119.699	0.43062
		7.844	33.6269	7.896	15.5086	7.756	4.54561	7.72	2.5669	120.394	0.4316
		7.88	33.6237	7.928	15.5147	7.792	4.54561	7.752	2.58063	121.088	0.43291
		7.948	33.6075	7.984	15.5147	7.868	4.54561	7.832	2.58063	121.783	0.43427
		7.976	33.6075	8.012	15.5086	7.908	4.55633	7.876	2.58063	122.477	0.43427
		8.032	33.6011	8.076	15.5086	7.98	4.56171	7.952	2.58744	123.171	0.43607
		8.06	33.5946	8.148	15.5147	8.008	4.56709	7.984	2.58744	123.866	0.43596
		8.128	33.5914	8.184	15.5328	8.06	4.57243	8.044	2.5943	124.56	0.43688
		8.164	33.5881	8.256	15.5328	8.088	4.58319	8.076	2.5943	125.255	0.43677
		8.252	33.5849	8.288	15.5358	8.14	4.58853	8.14	2.60116	125.949	0.43694
		8.332	33.5526	8.344	15.5448	8.168	4.59391	8.176	2.61483	126.644	0.43792
		8.364	33.5429	8.4	15.5478	8.244	4.61539	8.26	2.6217	127.338	0.43955
		8.42	33.5139	8.432	15.5599	8.284	4.62073	8.3	2.63537	128.032	0.43786
		8.448	33.4912	8.504	15.5629	8.36	4.62611	8.372	2.63537	128.727	0.43933
		8.504	33.4783	8.544	15.5629	8.392	4.63149	8.4	2.63537	129.422	0.43819
		8.54	33.4686	8.62	15.569	8.448	4.63683	8.456	2.63537	130.116	0.43873
		8.616	33.4299	8.656	15.578	8.476	4.64221	8.488	2.63537	130.81	0.44135
		8.66	33.4234	8.72	15.581	8.532	4.64759	8.548	2.64223	131.505	0.4414
		8.74	33.4169	8.748	15.581	8.568	4.64759	8.584	2.64223	132.199	0.44407
		8.8	33.3717	8.812	15.5931	8.648	4.65831	8.668	2.64223	132.894	0.44429
		8.828	33.3459	8.852	15.5931	8.692	4.66903	8.708	2.6559	133.588	0.44848
		8.888	33.3329	8.94	15.5961	8.776	4.69051	8.772	2.6559	134.283	0.44717
		8.92	33.3168	8.984	15.6021	8.808	4.70123	8.8	2.66276	134.977	0.44755
		8.992	33.2587	9.06	15.6021	8.872	4.70661	8.852	2.67644	135.672	0.44897
		9.032	33.249	9.088	15.5991	8.904	4.70661	8.88	2.67644	136.366	0.44957
		9.112	33.2264	9.144	15.6081	8.968	4.71199	8.94	2.67644	137.06	0.45153
		9.144	33.1908	9.204	15.5991	9	4.71733	8.976	2.6833	137.755	0.45098
		9.204	33.1553	9.236	15.5961	9.084	4.71733	9.056	2.6833	138.449	0.45289
		9.232	33.1456	9.316	15.5991	9.124	4.72809	9.096	2.6833	139.144	0.45338
		9.292	33.0842	9.36	15.6021	9.196	4.73343	9.164	2.69016	139.838	0.45452
		9.324	33.0552	9.436	15.5931	9.224	4.73343	9.196	2.69016	140.532	0.4573
		9.404	33.039	9.468	15.5991	9.28	4.74419	9.252	2.69016	141.227	0.45762
		9.452	33.0196	9.524	15.5991	9.308	4.74419	9.284	2.70383	141.922	0.45871
		9.532	32.968	9.552	15.59	9.372	4.74419	9.344	2.7107	142.616	0.45882
		9.564	32.9518	9.612	15.59	9.412	4.75491	9.38	2.7107	143.31	0.46094
		9.624	32.9033	9.648	15.5931	9.496	4.76563	9.456	2.7107	144.005	0.46366
		9.684	32.8323	9.724	15.59	9.54	4.76563	9.496	2.71751	144.699	0.46176
		9.716	32.8194	9.8	15.587	9.608	4.76563	9.564	2.72437	145.394	0.46372
		9.796	32.7806	9.832	15.587	9.64	4.76563	9.592	2.73123	146.088	0.46448
		9.844	32.7386	9.896	15.587	9.7	4.76563	9.652	2.73123	146.782	0.466
		9.924	32.6966	9.924	15.581	9.732	4.76563	9.68	2.73804	147.477	0.46579
		9.96	32.6643	9.976	15.578	9.796	4.76563	9.748	2.7449	148.172	0.46677
		10.016	32.5868	10.036	15.572	9.828	4.771	9.784	2.7449	148.866	0.46807
		10.068	32.5286	10.072	15.5629	9.904	4.771	9.864	2.7449	149.56	0.4696
		10.1	32.5157	10.148	15.5629	9.936	4.771	9.908	2.75858	150.255	0.47188
		10.168	32.4479	10.192	15.5599	9.996	4.771	9.976	2.76544	150.949	0.47406
		10.212	32.4253	10.272	15.5599	10.024	4.771	10.004	2.76544	151.644	0.4739
		10.296	32.4026	10.304	15.5569	10.076	4.771	10.052	2.76544	152.338	0.47346
		10.332	32.3833	10.36	15.5509	10.104	4.771	10.08	2.76544	153.032	0.47657
		10.364	32.3316	10.388	15.5418	10.164	4.771	10.148	2.76544	153.727	0.47738
		10.424	32.2831	10.46	15.5388	10.24	4.79248	10.188	2.77911	154.422	0.47662
		10.484	32.2347	10.5	15.5418	10.284	4.79248	10.276	2.78597	155.116	0.4776
		10.52	32.1959	10.548	15.5298	10.36	4.8032	10.316	2.78597	155.81	0.47874
		10.596	32.1571	10.636	15.5298	10.392	4.8032	10.388	2.79284	156.505	0.48233
		10.64	32.1539	10.7	15.5298	10.452	4.8032	10.42	2.79284	157.199	0.48255
		10.68	32.1313	10.732	15.5207	10.48	4.80858	10.48	2.79965	157.894	0.48408
		10.756	32.0506	10.792	15.5177	10.536	4.82468	10.512	2.79965	158.588	0.48538
		10.784	32.0344	10.824	15.5177	10.568	4.82468	10.58	2.79284	159.282	0.48587
		10.84	31.9795	10.896	15.4966	10.644	4.8354	10.624	2.79284	159.977	0.48669
		10.868	31.9343	10.932	15.4936	10.684	4.84078	10.704	2.80651	160.672	0.48936
		10.932	31.8923	11.008	15.4906	10.76	4.84078	10.74	2.81337	161.366	0.49197
		10.968	31.8826	11.076	15.4876	10.796	4.84078	10.804	2.81337	162.06	0.48957
		11.048	31.8244	11.104	15.4785	10.86	4.8515	10.832	2.81337	162.755	0.49257
		11.12	31.7695	11.156	15.4755	10.892	4.8515	10.888	2.82018	163.449	0.49295
		11.156	31.7566	11.18	15.4755	10.96	4.8515	10.916	2.81337	164.144	0.49594
		11.22	31.6888	11.228	15.4725	11	4.85688	10.984	2.81337	164.838	0.49573
		11.248	31.6468	11.26	15.4695	11.084	4.86226	11.024	2.83391	165.532	0.49763
		11.308	31.6048	11.332	15.4755	11.128	4.8676	11.1	2.83391	166.227	0.49807
		11.34	31.5854	11.368	15.4695	11.196	4.8676	11.136	2.82704	166.922	0.50019
		11.412	31.5079	11.436	15.4695	11.228	4.8676	11.2	2.82704	167.616	0.50046
		11.452	31.5014	11.464	15.4634	11.284	4.8676	11.228	2.82704	168.31	0.50155
		11.532	31.4594	11.516	15.4664	11.348	4.8676	11.28	2.82704	169.005	0.50242
		11.564	31.4142	11.544	15.4634	11.38	4.87836	11.308	2.82704	169.699	0.50498
		11.628	31.3722	11.604	15.4634	11.464	4.87836	11.34	2.82704	170.394	0.504
		11.656	31.356	11.64	15.4664	11.504	4.87836	11.412	2.82018	171.088	0.5065
		11.716	31.285	11.732	15.4664	11.58	4.87836	11.448	2.82018	171.782	0.50667
		11.748	31.2559	11.82	15.4664	11.612	4.87836	11.52	2.82704	172.477	0.50939
		11.824	31.2268	11.856	15.4664	11.668	4.87836	11.552	2.84072	173.172	0.51113
		11.868	31.2075	11.892	15.4664	11.692	4.87298	11.608	2.84072	173.866	0.51216
		11.944	31.1461	11.952	15.4574	11.748	4.87298	11.636	2.84758	174.56	0.51271
		11.976	31.1299	11.984	15.4514	11.78	4.87836	11.696	2.85444	175.255	0.5144
		12.036	31.0847	12.048	15.4423	11.86	4.88908	11.728	2.85444	175.949	0.51483
		12.092	31.0201	12.088	15.4363	11.904	4.88908	11.804	2.85444	176.644	0.51576
		12.124	31.0104	12.164	15.4272	11.98	4.88908	11.848	2.86125	177.338	0.52028
		12.16	30.991	12.232	15.4122	12.012	4.88908	11.94	2.87497	178.032	0.51984
		12.232	30.9297	12.264	15.4122	12.072	4.88908	11.976	2.87497	178.727	0.52049
		12.308	30.8909	12.312	15.4031	12.104	4.8837	12.036	2.87497	179.422	0.52049
		12.344	30.8909	12.34	15.4001	12.164	4.8837	12.064	2.87497	180.116	0.52419
		12.408	30.836	12.392	15.388	12.2	4.8837	12.124	2.87497	180.81	0.52474
		12.436	30.8037	12.42	15.388	12.272	4.88908	12.16	2.88179	181.505	0.52452
		12.496	30.7681	12.488	15.388	12.312	4.8837	12.24	2.89551	182.199	0.52817
		12.528	30.7455	12.524	15.4001	12.376	4.88908	12.276	2.89551	182.894	0.52615
		12.604	30.6809	12.604	15.3941	12.408	4.89446	12.34	2.90232	183.588	0.528
		12.648	30.668	12.644	15.4062	12.464	4.88908	12.368	2.90232	184.282	0.52893
		12.724	30.6357	12.712	15.4062	12.52	4.88908	12.42	2.90232	184.977	0.53056
		12.76	30.5905	12.74	15.3941	12.548	4.88908	12.448	2.89551	185.672	0.53187
		12.816	30.5485	12.804	15.3941	12.624	4.89446	12.5	2.90232	186.366	0.53279
		12.844	30.5291	12.84	15.3971	12.664	4.8998	12.532	2.90232	187.06	0.53503
		12.904	30.4774	12.916	15.3941	12.748	4.8998	12.616	2.90232	187.755	0.53563
		12.94	30.4548	12.956	15.3911	12.784	4.9159	12.664	2.91604	188.449	0.53688
		13.02	30.4354	13.044	15.3911	12.848	4.9159	12.744	2.91604	189.144	0.53916
		13.064	30.4031	13.08	15.388	12.876	4.92128	12.776	2.90918	189.838	0.53944
		13.14	30.345	13.148	15.385	12.94	4.92666	12.836	2.92286	190.532	0.54069
		13.172	30.3224	13.18	15.373	12.972	4.92666	12.864	2.92286	191.227	0.54352
		13.236	30.2739	13.216	15.3609	13.048	4.92666	12.928	2.92972	191.922	0.54412
		13.292	30.2029	13.292	15.3579	13.088	4.92666	12.968	2.92972	192.616	0.54629
		13.324	30.1738	13.376	15.3458	13.164	4.92128	13.048	2.92972	193.31	0.54504
		13.396	30.135	13.416	15.3187	13.2	4.9159	13.092	2.92972	194.005	0.54782
		13.436	30.0963	13.48	15.3157	13.256	4.9159	13.172	2.92972	194.699	0.5488
		13.512	30.051	13.508	15.3127	13.284	4.9159	13.204	2.92972	195.394	0.55168
		13.544	30.0284	13.56	15.2856	13.34	4.9159	13.26	2.92972	196.088	0.55212
		13.6	29.9574	13.616	15.2795	13.372	4.9159	13.292	2.92972	196.782	0.55261
		13.652	29.9057	13.648	15.2765	13.448	4.92128	13.356	2.92972	197.477	0.5543
		13.684	29.8927	13.724	15.2675	13.488	4.9159	13.392	2.92972	198.172	0.55587
		13.752	29.8314	13.764	15.2584	13.568	4.92128	13.468	2.93658	198.866	0.55778
		13.792	29.8055	13.844	15.2584	13.632	4.92128	13.5	2.93658	199.56	0.55658
		13.876	29.7894	13.884	15.2584	13.664	4.92666	13.564	2.94339	200.255	0.5592
		13.916	29.7732	13.948	15.2464	13.724	4.92128	13.596	2.94339	200.949	0.55903
		13.98	29.7022	13.98	15.2433	13.756	4.92128	13.652	2.94339	201.643	0.56083
		14.008	29.6925	14.056	15.2313	13.824	4.92128	13.68	2.94339	202.338	0.56126
		14.06	29.6472	14.096	15.2252	13.896	4.9159	13.744	2.95711	203.032	0.5636
		14.088	29.615	14.184	15.2222	13.936	4.9159	13.784	2.95711	203.727	0.56339
		14.156	29.5859	14.22	15.2072	14.008	4.92128	13.864	2.95025	204.421	0.56486
		14.192	29.5633	14.284	15.18	14.036	4.9159	13.908	2.95025	205.116	0.56611
		14.28	29.5116	14.308	15.174	14.096	4.92128	13.98	2.95711	205.81	0.56905
		14.32	29.4954	14.356	15.171	14.132	4.92128	14.008	2.95711	206.505	0.57073
		14.384	29.4567	14.384	15.1499	14.208	4.92128	14.06	2.95711	207.199	0.57367
		14.412	29.4308	14.412	15.1408	14.252	4.92666	14.084	2.95711	207.894	0.57389
		14.468	29.363	14.472	15.1408	14.296	4.932	14.136	2.96393	208.588	0.5771
		14.528	29.3274	14.504	15.1348	14.372	4.932	14.168	2.96393	209.282	0.58004
		14.564	29.3113	14.584	15.1227	14.436	4.92666	14.232	2.96393	209.977	0.57934
		14.64	29.2629	14.62	15.1197	14.468	4.92666	14.272	2.96393	210.671	0.58276
		14.68	29.2434	14.688	15.1137	14.524	4.9159	14.344	2.96393	211.366	0.58391
		14.756	29.2112	14.716	15.1137	14.552	4.9159	14.376	2.96393	212.06	0.58701
		14.788	29.1756	14.776	15.1137	14.616	4.9159	14.432	2.97765	212.755	0.58745
		14.848	29.1369	14.836	15.1107	14.656	4.9159	14.46	2.98446	213.449	0.59191
		14.912	29.0852	14.876	15.1137	14.736	4.91056	14.524	2.98446	214.143	0.59322
		14.984	29.0174	14.964	15.1137	14.768	4.90518	14.56	2.98446	214.838	0.59392
		15.024	29.0109	15.004	15.1046	14.824	4.90518	14.648	2.99132	215.532	0.5942
		15.104	28.9689	15.076	15.0986	14.848	4.90518	14.692	2.98446	216.227	0.59752
		15.136	28.9334	15.108	15.0896	14.896	4.90518	14.772	2.99132	216.921	0.59632
		15.168	28.9043	15.168	15.0896	14.924	4.8998	14.804	2.98446	217.616	0.59708
		15.22	28.8623	15.2	15.0896	14.984	4.90518	14.86	2.98446	218.31	0.59904
		15.244	28.8397	15.28	15.0594	15.02	4.8998	14.892	2.98446	219.005	0.60165
		15.296	28.7783	15.324	15.0564	15.06	4.8998	14.964	2.97765	219.699	0.59969
		15.324	28.7557	15.368	15.0564	15.132	4.90518	15.004	2.97765	220.394	0.5998
		15.396	28.7363	15.452	15.0413	15.164	4.90518	15.088	2.99818	221.088	0.59969
		15.476	28.6749	15.488	15.0323	15.22	4.91056	15.128	2.99818	221.782	0.60051
		15.512	28.6685	15.548	15.0263	15.248	4.9159	15.196	2.99818	222.477	0.60432
		15.544	28.6685	15.58	15.0202	15.308	4.92128	15.224	2.99818	223.172	0.60481
		15.604	28.6071	15.64	14.9901	15.34	4.92128	15.284	2.99818	223.866	0.60819
		15.656	28.5716	15.68	14.978	15.424	4.92666	15.316	3.00499	224.56	0.60884
		15.688	28.5651	15.752	14.969	15.468	4.932	15.384	3.00499	225.255	0.61472
		15.752	28.5296	15.824	14.9418	15.552	4.93738	15.424	3.00499	225.949	0.61488
		15.792	28.507	15.856	14.9358	15.588	4.93738	15.508	3.00499	226.644	0.61766
		15.872	28.4908	15.912	14.9358	15.652	4.94276	15.544	3.00499	227.338	0.61777
		15.948	28.4424	15.936	14.9147	15.684	4.94276	15.58	3.00499	228.032	0.62
		15.98	28.4004	15.984	14.9057	15.748	4.94276	15.636	3.00499	228.727	0.62185
		16.036	28.3842	16.012	14.9057	15.784	4.94276	15.692	3.00499	229.421	0.62245
		16.064	28.3584	16.08	14.8996	15.868	4.94276	15.72	3.01186	230.116	0.62408
		16.128	28.297	16.12	14.9057	15.908	4.9481	15.752	3.01186	230.81	0.62528
		16.164	28.297	16.2	14.8966	15.98	4.9481	15.828	3.01186	231.505	0.62588
		16.244	28.2679	16.24	14.8966	16.012	4.9481	15.868	3.01186	232.199	0.62462
		16.288	28.2324	16.304	14.8906	16.068	4.9481	15.94	3.01186	232.894	0.6256
		16.356	28.1936	16.332	14.8846	16.096	4.9481	15.968	3.01186	233.588	0.62511
		16.392	28.1775	16.384	14.8785	16.152	4.93738	16.024	3.01186	234.282	0.62724
		16.456	28.129	16.412	14.8785	16.188	4.93738	16.084	3.01872	234.977	0.62843
		16.484	28.0999	16.472	14.8785	16.268	4.93738	16.116	3.01872	235.671	0.62985
		16.56	28.0773	16.508	14.8635	16.308	4.93738	16.152	3.01872	236.366	0.62871
		16.644	28.016	16.592	14.8635	16.38	4.94276	16.236	3.01872	237.06	0.62669
		16.684	27.9966	16.628	14.8635	16.412	4.94276	16.316	3.01872	237.755	0.62996
		16.756	27.9546	16.696	14.8604	16.468	4.93738	16.352	3.01872	238.449	0.63077
		16.788	27.9352	16.752	14.8604	16.496	4.92666	16.416	3.01872	239.144	0.63606
		16.84	27.8544	16.78	14.8604	16.548	4.92666	16.448	3.01872	239.838	0.63453
		16.868	27.8254	16.84	14.8514	16.58	4.92666	16.504	3.01872	240.532	0.63649
		16.928	27.7899	16.916	14.8514	16.636	4.92666	16.536	3.01872	241.227	0.63654
		16.964	27.7479	16.96	14.8514	16.664	4.92666	16.616	3.01872	241.921	0.63867
		17.048	27.722	17.036	14.8514	16.728	4.92666	16.656	3.02553	242.616	0.6385
		17.092	27.7059	17.068	14.8424	16.76	4.93738	16.728	3.02553	243.31	0.64014
		17.164	27.651	17.128	14.8303	16.824	4.93738	16.76	3.02553	244.005	0.6409
		17.196	27.6219	17.184	14.8243	16.852	4.9481	16.812	3.02553	244.699	0.6458
		17.256	27.5896	17.212	14.8182	16.908	4.9481	16.84	3.01872	245.394	0.64656
		17.284	27.5605	17.28	14.8182	16.936	4.9481	16.896	3.01872	246.088	0.64732
		17.352	27.4959	17.324	14.8092	17	4.95886	16.932	3.02553	246.782	0.64651
		17.388	27.4862	17.404	14.8062	17.036	4.9642	17	3.01872	247.477	0.64912
		17.464	27.4442	17.444	14.8062	17.124	4.96958	17.036	3.02553	248.171	0.65108
		17.532	27.3796	17.508	14.8032	17.16	4.96958	17.108	3.02553	248.866	0.652
		17.564	27.3667	17.536	14.7941	17.232	4.96958	17.144	3.02553	249.56	0.65141
		17.624	27.3215	17.592	14.7941	17.264	4.97496	17.208	3.03239	250.255	0.65413
		17.652	27.2924	17.624	14.7971	17.332	4.9803	17.232	3.03239	250.949	0.65462
		17.708	27.2472	17.7	14.7911	17.364	4.9803	17.288	3.03239	251.644	0.65473
		17.74	27.2375	17.74	14.7881	17.448	4.9803	17.32	3.03925	252.338	0.65908
		17.82	27.1923	17.816	14.7821	17.488	4.9803	17.388	3.03925	253.032	0.6605
		17.86	27.1696	17.852	14.779	17.564	4.9803	17.428	3.04606	253.727	0.66137
		17.932	27.147	17.908	14.773	17.596	4.9803	17.512	3.05979	254.421	0.66267
		17.964	27.1212	17.936	14.767	17.656	4.98568	17.552	3.05979	255.116	0.6642
		17.996	27.0824	17.992	14.767	17.684	4.98568	17.624	3.05979	255.81	0.66654
		18.056	27.0469	18.02	14.7579	17.744	4.98568	17.652	3.05979	256.505	0.66844
		18.124	26.9984	18.096	14.7579	17.78	4.99106	17.708	3.05293	257.199	0.6685
		18.168	26.9629	18.14	14.767	17.856	4.99106	17.74	3.05293	257.894	0.66882
		18.252	26.9274	18.22	14.7579	17.896	4.99106	17.812	3.05293	258.588	0.67312
		18.296	26.9177	18.256	14.7519	17.972	4.99106	17.848	3.05293	259.283	0.67242
		18.368	26.8563	18.324	14.7579	18.004	4.99106	17.916	3.05293	259.977	0.67345
		18.4	26.8208	18.352	14.7459	18.06	4.99106	17.948	3.05293	260.672	0.67595
		18.456	26.7788	18.416	14.7459	18.092	5.00178	18.004	3.05293	261.366	0.67775
		18.488	26.74	18.448	14.7459	18.152	5.00716	18.032	3.0666	262.06	0.67971
		18.556	26.6657	18.524	14.7459	18.188	5.00178	18.092	3.0666	262.755	0.67982
		18.632	26.6366	18.604	14.7368	18.26	4.99106	18.124	3.0666	263.449	0.68091
		18.676	26.6044	18.64	14.7338	18.3	4.99106	18.164	3.05979	264.144	0.68194
		18.748	26.5333	18.7	14.7278	18.372	4.99106	18.252	3.0666	264.838	0.6839
		18.78	26.5107	18.728	14.7188	18.408	4.99106	18.292	3.07346	265.533	0.68608
		18.844	26.4719	18.78	14.7157	18.472	4.99106	18.36	3.07346	266.227	0.68646
		18.872	26.4234	18.808	14.7067	18.504	4.9964	18.388	3.07346	266.922	0.68613
		18.94	26.3782	18.864	14.7007	18.576	4.9964	18.448	3.07346	267.616	0.68804
		18.976	26.3621	18.9	14.6976	18.616	4.98568	18.472	3.07346	268.31	0.68896
		19.06	26.3007	18.976	14.6976	18.696	4.98568	18.532	3.07346	269.005	0.69288
		19.1	26.2716	19.012	14.6826	18.732	4.9803	18.564	3.08032	269.699	0.69441
		19.168	26.2393	19.076	14.6796	18.796	4.9803	18.636	3.08713	270.394	0.69539
		19.2	26.2167	19.108	14.6826	18.852	4.9803	18.676	3.08032	271.088	0.69724
		19.256	26.1424	19.16	14.6796	18.876	4.9642	18.748	3.08032	271.783	0.69729
		19.284	26.1327	19.212	14.6796	18.928	4.9642	18.784	3.08713	272.477	0.69882
		19.352	26.0907	19.24	14.6796	18.96	4.9642	18.848	3.08713	273.172	0.70067
		19.392	26.0584	19.312	14.6796	19.032	4.96958	18.876	3.07346	273.866	0.70235
		19.468	26.0164	19.356	14.6796	19.064	4.96958	18.936	3.094	274.56	0.70529
		19.54	25.9841	19.44	14.6796	19.136	4.9803	18.964	3.094	275.255	0.70328
		19.568	25.9421	19.472	14.6856	19.168	4.98568	19.032	3.08032	275.949	0.70649
		19.628	25.9066	19.528	14.6856	19.228	4.99106	19.068	3.08032	276.644	0.70818
		19.656	25.8905	19.552	14.6796	19.26	4.99106	19.14	3.08032	277.338	0.70845
		19.72	25.8356	19.608	14.6916	19.32	4.99106	19.168	3.08032	278.033	0.71145
		19.752	25.8032	19.64	14.6916	19.352	5.00716	19.228	3.094	278.727	0.71297
		19.832	25.7903	19.72	14.6826	19.436	5.00178	19.256	3.10086	279.422	0.71346
		19.872	25.758	19.76	14.6916	19.476	5.00716	19.32	3.10767	280.116	0.71428
		19.94	25.6869	19.84	14.6916	19.56	5.00716	19.356	3.10767	280.81	0.71607
		19.968	25.6676	19.904	14.6826	19.596	5.00716	19.444	3.12139	281.505	0.71874
		20.02	25.6256	19.936	14.6796	19.66	5.00178	19.488	3.10767	282.199	0.72021
		20.044	25.5868	19.996	14.6796	19.688	4.9964	19.556	3.10767	282.894	0.72179
		20.104	25.5513	20.028	14.6765	19.752	4.9964	19.588	3.10767	283.588	0.72037
		20.136	25.5384	20.112	14.6765	19.784	4.9964	19.644	3.10767	284.283	0.72429
		20.212	25.4964	20.16	14.6765	19.86	4.9964	19.676	3.10767	284.977	0.7262
		20.256	25.4673	20.244	14.6705	19.9	4.99106	19.74	3.10767	285.672	0.72641
		20.332	25.4608	20.312	14.6705	19.972	4.99106	19.78	3.11453	286.366	0.72886
		20.392	25.3898	20.344	14.6615	20.004	4.98568	19.864	3.10767	287.06	0.73104
		20.42	25.3639	20.372	14.6554	20.06	4.98568	19.904	3.11453	287.755	0.73039
		20.448	25.351	20.436	14.6524	20.092	4.98568	19.972	3.11453	288.449	0.7336
		20.5	25.309	20.468	14.6464	20.152	4.98568	20.004	3.11453	289.144	0.73251
		20.532	25.2703	20.548	14.6313	20.228	4.98568	20.06	3.11453	289.838	0.73393
		20.6	25.2476	20.588	14.6162	20.268	4.98568	20.088	3.11453	290.533	0.73757
		20.64	25.2444	20.652	14.6132	20.348	4.98568	20.152	3.12139	291.227	0.73844
		20.716	25.1992	20.68	14.5982	20.38	4.98568	20.192	3.12139	291.922	0.73883
		20.788	25.1669	20.728	14.5951	20.44	4.98568	20.272	3.12139	292.616	0.73959
		20.816	25.154	20.784	14.5891	20.496	4.98568	20.312	3.12139	293.31	0.74133
		20.876	25.099	20.816	14.5891	20.528	4.98568	20.38	3.12139	294.005	0.74481
		20.944	25.0667	20.88	14.5831	20.596	4.9803	20.412	3.12139	294.699	0.74628
		20.984	25.0603	20.916	14.577	20.636	4.9803	20.476	3.1282	295.394	0.74743
		21.068	25.0118	20.996	14.5831	20.716	4.9803	20.508	3.12139	296.088	0.74715
		21.108	24.9795	21.032	14.577	20.752	4.9803	20.576	3.1282	296.783	0.74971
		21.176	24.9634	21.096	14.577	20.816	4.9803	20.612	3.1282	297.477	0.75102
		21.208	24.9376	21.148	14.577	20.848	4.9803	20.688	3.1282	298.172	0.75211
		21.272	24.8826	21.176	14.577	20.876	4.98568	20.724	3.12139	298.866	0.75281
		21.304	24.86	21.236	14.574	20.94	4.9803	20.784	3.1282	299.56	0.75722
		21.376	24.831	21.268	14.577	21.02	4.9803	20.812	3.1282	300.255	0.75728
		21.42	24.7986	21.348	14.577	21.064	4.98568	20.864	3.13507	300.949	0.75728
		21.508	24.7696	21.388	14.574	21.108	4.98568	20.896	3.13507	301.644	0.75918
		21.544	24.7469	21.46	14.574	21.188	4.9803	20.964	3.13507	302.338	0.76185
		21.604	24.6791	21.488	14.574	21.22	4.98568	21	3.13507	303.033	0.76321
		21.632	24.6436	21.544	14.574	21.28	4.9803	21.076	3.13507	303.727	0.7637
		21.688	24.6242	21.568	14.565	21.344	4.9803	21.112	3.13507	304.422	0.76811
		21.72	24.6048	21.596	14.574	21.38	4.9803	21.18	3.14193	305.116	0.76773
		21.796	24.5338	21.656	14.574	21.46	4.9803	21.208	3.14193	305.81	0.76985
		21.836	24.5241	21.728	14.568	21.504	4.96958	21.268	3.14193	306.505	0.76784
		21.912	24.4821	21.772	14.574	21.584	4.96958	21.3	3.14193	307.199	0.77214
		21.948	24.4465	21.848	14.574	21.648	4.9642	21.368	3.14193	307.894	0.77481
		22.004	24.3916	21.88	14.571	21.676	4.9642	21.412	3.14193	308.588	0.77589
		22.052	24.3561	21.94	14.571	21.736	4.9642	21.5	3.14874	309.283	0.77606
		22.08	24.3173	21.968	14.577	21.764	4.9642	21.536	3.14874	309.977	0.77883
		22.14	24.2721	22.028	14.571	21.836	4.95348	21.604	3.14874	310.672	0.77976
		22.176	24.2721	22.064	14.559	21.916	4.94276	21.636	3.14874	311.366	0.78134
		22.256	24.214	22.144	14.577	21.956	4.94276	21.7	3.14874	312.06	0.78096
		22.292	24.1881	22.184	14.562	22.02	4.93738	21.736	3.14193	312.755	0.78368
		22.36	24.1752	22.26	14.559	22.048	4.93738	21.816	3.14874	313.449	0.78477
		22.388	24.1494	22.292	14.559	22.104	4.93738	21.86	3.14874	314.144	0.78765
		22.444	24.0815	22.352	14.559	22.132	4.932	21.936	3.14193	314.838	0.78858
		22.472	24.0751	22.384	14.5559	22.192	4.932	21.968	3.14193	315.533	0.79173
		22.532	24.0363	22.456	14.5559	22.228	4.92128	22.024	3.14874	316.227	0.7913
		22.568	24.0137	22.496	14.5559	22.3	4.92128	22.052	3.14193	316.921	0.79337
		22.648	23.9814	22.584	14.5499	22.336	4.92128	22.112	3.14193	317.616	0.79674
		22.688	23.9749	22.628	14.5439	22.4	4.92128	22.144	3.14874	318.31	0.79587
		22.756	23.92	22.696	14.5288	22.432	4.92666	22.228	3.14874	319.005	0.79854
		22.788	23.9006	22.756	14.5258	22.488	4.92666	22.268	3.14874	319.699	0.7981
		22.84	23.8715	22.784	14.5198	22.516	4.932	22.34	3.1556	320.394	0.80306
		22.868	23.8457	22.812	14.5168	22.584	4.93738	22.372	3.1556	321.088	0.80393
		22.932	23.7973	22.876	14.5137	22.668	4.94276	22.432	3.1556	321.783	0.80529
		22.968	23.7908	22.908	14.4956	22.716	4.94276	22.46	3.1556	322.477	0.80605
		23.056	23.7649	22.98	14.4956	22.796	4.94276	22.524	3.1556	323.172	0.80904
		23.132	23.7068	23.012	14.4866	22.828	4.94276	22.56	3.14874	323.866	0.81073
		23.164	23.6971	23.064	14.4866	22.888	4.94276	22.648	3.14874	324.56	0.81275
		23.22	23.6616	23.088	14.4866	22.916	4.94276	22.692	3.14874	325.255	0.81416
		23.248	23.6293	23.14	14.4866	22.988	4.94276	22.768	3.14874	325.949	0.81683
		23.308	23.597	23.168	14.4866	23.024	4.94276	22.8	3.14874	326.644	0.81694
		23.344	23.5873	23.228	14.4776	23.108	4.94276	22.856	3.14193	327.338	0.81803
		23.42	23.5356	23.26	14.4866	23.148	4.94276	22.888	3.13507	328.033	0.82113
		23.5	23.5033	23.332	14.4866	23.216	4.93738	22.948	3.1282	328.727	0.82195
		23.536	23.4872	23.368	14.4866	23.244	4.93738	22.984	3.1282	329.421	0.82429
		23.596	23.429	23.44	14.4926	23.304	4.93738	23.064	3.14193	330.116	0.82608
		23.628	23.4064	23.472	14.4926	23.336	4.92666	23.1	3.1282	330.81	0.82799
		23.684	23.3709	23.532	14.4926	23.404	4.92666	23.168	3.1282	331.505	0.82766
		23.716	23.3515	23.564	14.5017	23.444	4.92128	23.2	3.14193	332.199	0.82918
		23.784	23.2901	23.624	14.5017	23.52	4.9159	23.256	3.13507	332.894	0.83136
		23.824	23.2836	23.7	14.5017	23.556	4.91056	23.288	3.1282	333.588	0.833
		23.896	23.2546	23.744	14.5017	23.616	4.91056	23.348	3.13507	334.283	0.83419
		23.932	23.219	23.828	14.5017	23.644	4.90518	23.384	3.13507	334.977	0.83681
		23.992	23.1803	23.864	14.5017	23.7	4.90518	23.46	3.13507	335.672	0.83931
		24.016	23.1609	23.924	14.5017	23.728	4.8998	23.5	3.13507	336.366	0.8416
		24.072	23.1124	23.952	14.4987	23.792	4.8998	23.568	3.14193	337.06	0.8416
		24.1	23.0898	24.008	14.4987	23.832	4.8998	23.596	3.14193	337.755	0.84421
		24.168	23.0737	24.04	14.4896	23.908	4.8998	23.656	3.13507	338.449	0.84791
		24.204	23.0608	24.116	14.4896	23.948	4.8998	23.684	3.14193	339.144	0.84595
		24.276	23.0026	24.152	14.4896	24.012	4.8998	23.744	3.14193	339.838	0.85074
		24.312	22.9929	24.232	14.4896	24.04	4.89446	23.784	3.13507	340.533	0.8502
		24.372	22.9574	24.264	14.4806	24.096	4.89446	23.868	3.13507	341.227	0.85205
		24.4	22.9251	24.32	14.4896	24.124	4.89446	23.908	3.14193	341.921	0.8551
		24.456	22.9057	24.348	14.4776	24.192	4.89446	23.976	3.13507	342.616	0.85428
		24.52	22.8831	24.408	14.4745	24.228	4.89446	24.004	3.13507	343.31	0.8588
		24.56	22.8476	24.44	14.4776	24.308	4.89446	24.064	3.14193	344.005	0.85923
		24.648	22.825	24.516	14.4776	24.344	4.89446	24.096	3.14874	344.699	0.86076
		24.692	22.8185	24.6	14.4776	24.416	4.89446	24.164	3.14874	345.394	0.86272
		24.764	22.7636	24.64	14.4715	24.444	4.8998	24.204	3.14874	346.088	0.86348
		24.796	22.741	24.708	14.4715	24.508	4.90518	24.288	3.14874	346.783	0.86484
		24.852	22.7087	24.736	14.4625	24.544	4.90518	24.324	3.14874	347.477	0.86685
		24.884	22.699	24.8	14.4625	24.628	4.9159	24.388	3.14193	348.172	0.8687
		24.952	22.6279	24.832	14.4564	24.672	4.9159	24.416	3.14193	348.866	0.8717
		24.992	22.615	24.908	14.4564	24.756	4.9159	24.472	3.13507	349.56	0.87349
		25.072	22.5827	24.952	14.4534	24.788	4.9159	24.496	3.14193	350.255	0.87453
		25.108	22.5536	25	14.4534	24.844	4.8998	24.56	3.14874	350.949	0.87769
		25.172	22.5084	25.076	14.4414	24.868	4.8998	24.596	3.14874	351.644	0.87867
		25.196	22.4987	25.14	14.4323	24.92	4.8998	24.676	3.14193	352.338	0.88008
		25.248	22.4373	25.168	14.4293	24.944	4.8998	24.716	3.14874	353.033	0.88302
		25.272	22.4147	25.228	14.4263	25.012	4.88908	24.752	3.14874	353.727	0.88258
		25.324	22.3921	25.264	14.4233	25.048	4.88908	24.82	3.14193	354.421	0.8828
		25.352	22.3824	25.348	14.4233	25.128	4.88908	24.848	3.14874	355.116	0.88492
		25.42	22.3404	25.388	14.4052	25.164	4.88908	24.912	3.14874	355.81	0.88781
		25.456	22.3307	25.46	14.4052	25.224	4.88908	24.984	3.14874	356.505	0.88923
		25.528	22.3146	25.52	14.3901	25.248	4.88908	25.024	3.14193	357.199	0.89075
		25.56	22.2855	25.548	14.3781	25.276	4.88908	25.06	3.14193	357.894	0.89396
		25.62	22.2597	25.608	14.375	25.336	4.88908	25.128	3.14193	358.588	0.89255
		25.652	22.2435	25.64	14.375	25.364	4.88908	25.16	3.14193	359.283	0.89766
		25.724	22.1983	25.716	14.3539	25.432	4.88908	25.224	3.14193	359.977	0.8993
		25.764	22.1757	25.756	14.3509	25.476	4.88908	25.252	3.14193	360.671	0.90076
		25.852	22.1595	25.828	14.3509	25.552	4.89446	25.316	3.14874	361.366	0.90262
		25.896	22.1369	25.86	14.3509	25.588	4.8998	25.352	3.14874	362.06	0.90463
		25.964	22.0755	25.916	14.3328	25.648	4.8998	25.436	3.14874	362.755	0.90583
		25.992	22.0659	25.944	14.3268	25.68	4.8998	25.476	3.14874	363.449	0.90898
		26.048	22.0239	26	14.3208	25.74	4.8998	25.548	3.14193	364.144	0.90904
		26.076	21.9851	26.028	14.3238	25.772	4.8998	25.584	3.14193	364.838	0.91241
		26.14	21.9463	26.1	14.3178	25.848	4.8998	25.64	3.14193	365.533	0.91339
		26.176	21.9399	26.144	14.3117	25.892	4.8998	25.668	3.14193	366.227	0.91524
		26.256	21.8817	26.22	14.3148	25.964	4.89446	25.732	3.14193	366.921	0.91682
		26.296	21.8559	26.256	14.3087	25.996	4.89446	25.768	3.14874	367.616	0.91568
		26.364	21.8397	26.316	14.3087	26.052	4.89446	25.852	3.14874	368.31	0.91933
		26.396	21.8268	26.344	14.2967	26.08	4.89446	25.896	3.14874	369.005	0.92074
		26.448	21.759	26.4	14.2936	26.14	4.89446	25.968	3.14193	369.699	0.9214
		26.48	21.7557	26.432	14.2876	26.176	4.89446	25.996	3.14193	370.394	0.92515
		26.544	21.7299	26.512	14.2876	26.26	4.8998	26.056	3.13507	371.088	0.92657
		26.584	21.6976	26.552	14.2876	26.304	4.8998	26.088	3.14193	371.783	0.92738
		26.66	21.6621	26.632	14.2876	26.38	4.8998	26.156	3.14193	372.477	0.9301
		26.696	21.6556	26.664	14.2846	26.412	4.8998	26.196	3.14874	373.172	0.93408
		26.768	21.5942	26.724	14.2816	26.468	4.8998	26.276	3.14874	373.866	0.93413
		26.796	21.5716	26.748	14.2725	26.496	4.8998	26.312	3.14874	374.56	0.93451
		26.86	21.5522	26.804	14.2665	26.556	4.89446	26.376	3.14874	375.255	0.93604
		26.92	21.5038	26.868	14.2665	26.584	4.88908	26.404	3.13507	375.949	0.93773
		26.956	21.4779	26.904	14.2786	26.652	4.8998	26.452	3.13507	376.644	0.94164
		27.032	21.4553	26.988	14.2725	26.684	4.8998	26.472	3.13507	377.338	0.94295
		27.072	21.4359	27.028	14.2756	26.744	4.8998	26.524	3.13507	378.033	0.94502
		27.136	21.3746	27.096	14.2756	26.776	4.8998	26.58	3.13507	378.727	0.94692
		27.164	21.3616	27.152	14.2725	26.832	4.8998	26.612	3.13507	379.421	0.94741
		27.216	21.3294	27.184	14.2635	26.856	4.8998	26.684	3.13507	380.116	0.95117
		27.24	21.2938	27.248	14.2544	26.912	4.8998	26.716	3.13507	380.81	0.95248
		27.296	21.268	27.284	14.2544	26.94	4.8998	26.788	3.13507	381.505	0.95514
		27.328	21.2583	27.36	14.2544	27.012	4.90518	26.82	3.14874	382.199	0.95672
		27.404	21.226	27.396	14.2544	27.052	4.90518	26.888	3.14874	382.894	0.95874
		27.448	21.2001	27.468	14.2544	27.136	4.92128	26.92	3.1556	383.588	0.95868
		27.528	21.184	27.5	14.2484	27.208	4.92128	26.992	3.1556	384.283	0.96157
		27.56	21.1646	27.56	14.2394	27.236	4.9159	27.032	3.1556	384.977	0.96032
		27.62	21.1032	27.588	14.2394	27.296	4.92128	27.068	3.1556	385.672	0.96391
		27.648	21.0936	27.66	14.2364	27.328	4.92128	27.14	3.1556	386.366	0.96799
		27.712	21.0548	27.696	14.2243	27.396	4.92128	27.172	3.1556	387.06	0.96837
		27.748	21.0322	27.784	14.2273	27.436	4.92128	27.228	3.1556	387.755	0.97093
		27.824	20.9999	27.824	14.2243	27.52	4.92128	27.26	3.1556	388.449	0.97191
		27.904	20.974	27.86	14.2213	27.556	4.92666	27.312	3.1556	389.144	0.97545
		27.936	20.9449	27.92	14.2062	27.592	4.92666	27.344	3.1556	389.838	0.97561
		28	20.9159	27.948	14.2032	27.652	4.932	27.416	3.16246	390.533	0.97958
		28.056	20.89	28.004	14.1972	27.712	4.932	27.496	3.16927	391.227	0.97958
		28.088	20.8545	28.036	14.1942	27.744	4.932	27.536	3.16927	391.921	0.98242
		28.152	20.8287	28.112	14.1942	27.808	4.932	27.596	3.16927	392.616	0.98334
		28.192	20.8254	28.156	14.1942	27.848	4.92666	27.628	3.16927	393.31	0.98546
		28.276	20.7834	28.24	14.1821	27.928	4.92128	27.684	3.16927	394.005	0.98829
		28.316	20.7544	28.276	14.1791	27.968	4.92128	27.716	3.16927	394.699	0.98851
		28.384	20.7382	28.34	14.1761	28.036	4.92128	27.784	3.183	395.394	0.99156
		28.412	20.7221	28.396	14.173	28.064	4.92128	27.824	3.16246	396.088	0.99406
		28.468	20.6542	28.428	14.164	28.12	4.92128	27.908	3.183	396.783	0.99406
		28.492	20.6478	28.492	14.164	28.152	4.92128	27.944	3.183	397.477	0.99532
		28.556	20.6284	28.528	14.158	28.228	4.92128	28	3.183	398.172	0.99771
		28.588	20.6058	28.6	14.152	28.268	4.91056	28.028	3.183	398.866	1.00027
		28.664	20.567	28.632	14.1489	28.348	4.92128	28.08	3.183	399.56	1.00343
		28.7	20.5541	28.688	14.1459	28.384	4.91056	28.108	3.183	400.255	1.00375
		28.76	20.5056	28.712	14.1429	28.444	4.90518	28.176	3.183	400.949	1.00359
		28.788	20.4798	28.768	14.1399	28.496	4.90518	28.216	3.183	401.644	1.00593
		28.84	20.4539	28.792	14.1399	28.524	4.9159	28.304	3.183	402.338	1.00811
		28.872	20.441	28.848	14.1399	28.568	4.8998	28.344	3.17614	403.033	1.01001
		28.94	20.3861	28.88	14.1399	28.6	4.9159	28.404	3.17614	403.727	1.01246
		28.98	20.3829	28.956	14.1489	28.672	4.9159	28.432	3.17614	404.421	1.01399
		29.068	20.3699	28.996	14.1489	28.712	4.9159	28.488	3.17614	405.116	1.01774
		29.108	20.328	29.032	14.1489	28.78	4.9159	28.516	3.183	405.81	1.01954
		29.18	20.2989	29.092	14.1429	28.808	4.92666	28.584	3.18981	406.505	1.02041
		29.212	20.2763	29.124	14.1399	28.864	4.92666	28.62	3.18981	407.199	1.024
		29.268	20.2181	29.176	14.1339	28.892	4.92666	28.696	3.18981	407.894	1.02564
		29.296	20.1891	29.248	14.1399	28.948	4.92666	28.728	3.18981	408.588	1.02738
		29.364	20.1729	29.292	14.1339	28.98	4.92666	28.784	3.18981	409.283	1.02983
		29.444	20.1212	29.388	14.1339	29.052	4.92666	28.812	3.18981	409.977	1.03309
		29.484	20.0954	29.428	14.1339	29.092	4.932	28.864	3.18981	410.672	1.03511
		29.556	20.0695	29.496	14.1308	29.168	4.932	28.896	3.18981	411.366	1.03636
		29.616	20.0179	29.552	14.1218	29.2	4.932	28.968	3.19667	412.06	1.03946
		29.644	19.9791	29.616	14.1188	29.264	4.932	29.008	3.20353	412.755	1.04169
		29.704	19.9694	29.652	14.1097	29.296	4.932	29.092	3.20353	413.449	1.04224
		29.736	19.9403	29.736	14.1067	29.36	4.93738	29.128	3.20353	414.144	1.04409
		29.82	19.9016	29.78	14.1037	29.392	4.93738	29.196	3.20353	414.838	1.04659
		29.868	19.8951	29.86	14.1007	29.468	4.93738	29.224	3.20353	415.533	1.04904
		29.952	19.8661	29.892	14.1007	29.512	4.93738	29.28	3.20353	416.227	1.05084
		29.984	19.837	29.924	14.1007	29.58	4.93738	29.312	3.20353	416.921	1.0528
		30.04	19.8047	29.98	14.0916	29.612	4.93738	29.38	3.21034	417.616	1.05666
		30.064	19.7788	30.012	14.0886	29.676	4.93738	29.42	3.21034	418.31	1.0559
		30.124	19.7207	30.088	14.0796	29.708	4.94276	29.46	3.21034	419.005	1.05966
		30.156	19.711	30.132	14.0886	29.776	4.94276	29.54	3.21034	419.699	1.06145
		30.232	19.6916	30.224	14.0796	29.812	4.9481	29.572	3.21034	420.394	1.06216
		30.272	19.6722	30.264	14.0705	29.88	4.9481	29.632	3.21034	421.088	1.06483
		30.348	19.6238	30.328	14.0675	29.916	4.95348	29.66	3.21034	421.783	1.06826
		30.384	19.6076	30.384	14.0615	29.98	4.95348	29.716	3.21034	422.477	1.07076
		30.44	19.5785	30.412	14.0585	30.012	4.95886	29.748	3.21034	423.171	1.07343
		30.472	19.5495	30.476	14.0404	30.04	4.95886	29.82	3.21034	423.866	1.07261
		30.532	19.5236	30.516	14.0344	30.1	4.9642	29.856	3.21034	424.56	1.07544
		30.568	19.5172	30.592	14.0283	30.132	4.9642	29.932	3.22407	425.255	1.07811
		30.648	19.4719	30.66	14.0193	30.204	4.9642	29.964	3.22407	425.949	1.07969
		30.684	19.4493	30.692	14.0163	30.24	4.9642	30.02	3.21034	426.644	1.08127
		30.756	19.4332	30.744	14.0072	30.32	4.9642	30.044	3.21034	427.338	1.08431
		30.784	19.4138	30.8	13.9982	30.352	4.95886	30.104	3.21034	428.033	1.08682
		30.844	19.3557	30.832	13.9952	30.416	4.95886	30.136	3.21034	428.727	1.08763
		30.872	19.346	30.896	13.9952	30.44	4.95886	30.2	3.21034	429.421	1.09025
		30.936	19.3298	30.932	13.9831	30.5	4.95886	30.24	3.2172	430.116	1.09341
		31.012	19.2878	31.004	13.9831	30.532	4.95348	30.312	3.23088	430.81	1.09411
		31.056	19.2717	31.036	13.9801	30.604	4.9642	30.344	3.23774	431.505	1.0952
		31.132	19.2588	31.088	13.9771	30.636	4.96958	30.408	3.23774	432.199	1.09596
		31.164	19.2232	31.108	13.9771	30.708	4.96958	30.436	3.23774	432.894	1.1007
		31.22	19.1941	31.132	13.9771	30.74	4.96958	30.496	3.23774	433.588	1.10037
		31.248	19.1844	31.184	13.968	30.796	4.96958	30.528	3.2446	434.283	1.10282
		31.308	19.1554	31.212	13.9771	30.852	4.97496	30.608	3.2446	434.977	1.10549
		31.344	19.1295	31.276	13.9831	30.876	4.96958	30.656	3.2446	435.671	1.10609
		31.416	19.1263	31.368	13.9831	30.904	4.97496	30.748	3.25146	436.366	1.11028
		31.456	19.1069	31.412	13.9891	30.96	4.97496	30.788	3.25146	437.06	1.11453
		31.536	19.0649	31.484	13.9891	30.996	4.97496	30.86	3.25146	437.755	1.11529
		31.568	19.0617	31.516	13.9891	31.08	4.9803	30.892	3.2446	438.449	1.11801
		31.624	19.0391	31.588	13.9831	31.164	4.98568	30.96	3.25146	439.144	1.12013
		31.652	19.0133	31.624	13.9831	31.2	4.98568	31	3.2446	439.838	1.12383
		31.708	18.9874	31.704	13.9831	31.232	4.98568	31.084	3.2446	440.533	1.12421
		31.744	18.9842	31.796	13.9801	31.296	4.99106	31.12	3.2446	441.227	1.12715
		31.824	18.9519	31.836	13.971	31.328	4.9964	31.18	3.2446	441.921	1.12862
		31.908	18.9357	31.9	13.971	31.4	4.9964	31.208	3.23774	442.616	1.132
		31.94	18.9325	31.952	13.968	31.444	4.9964	31.256	3.23774	443.31	1.1338
		31.996	18.8808	31.976	13.959	31.532	5.00716	31.28	3.2446	444.005	1.13494
		32.052	18.8647	32.032	13.959	31.608	5.00716	31.328	3.23774	444.699	1.13712
		32.084	18.8582	32.06	13.953	31.64	5.00716	31.356	3.23774	445.394	1.13935
		32.148	18.8194	32.128	13.959	31.7	5.00716	31.424	3.2446	446.088	1.14207
		32.188	18.8033	32.164	13.959	31.728	4.9964	31.46	3.23774	446.783	1.14517
		32.272	18.7968	32.236	13.95	31.8	4.9964	31.528	3.23774	447.477	1.14626
		32.308	18.7839	32.268	13.959	31.848	4.99106	31.56	3.2446	448.171	1.14659
		32.376	18.7355	32.328	13.959	31.936	4.99106	31.612	3.25827	448.866	1.15067
		32.404	18.7225	32.36	13.95	31.976	4.99106	31.64	3.25827	449.56	1.15176
		32.464	18.6999	32.424	13.95	32.04	4.99106	31.692	3.25827	450.255	1.15154
		32.496	18.6709	32.46	13.95	32.068	4.98568	31.724	3.25827	450.949	1.15709
		32.56	18.645	32.54	13.95	32.128	4.98568	31.792	3.25827	451.644	1.16052
		32.6	18.645	32.58	13.95	32.16	4.98568	31.828	3.25827	452.338	1.16226
		32.68	18.6127	32.62	13.95	32.228	4.9803	31.908	3.26514	453.033	1.16243
		32.716	18.5966	32.684	13.9349	32.268	4.9803	31.944	3.26514	453.727	1.16406
		32.776	18.5804	32.74	13.9319	32.344	4.9803	32.004	3.26514	454.421	1.16776
		32.804	18.5675	32.768	13.9319	32.376	4.97496	32.036	3.27881	455.116	1.17282
		32.86	18.5223	32.796	13.9228	32.436	4.97496	32.096	3.26514	455.81	1.17429
		32.888	18.519	32.86	13.9198	32.46	4.96958	32.128	3.25827	456.505	1.17451
		32.956	18.4964	32.936	13.9168	32.512	4.96958	32.208	3.25827	457.199	1.17696
		33.036	18.4577	32.976	13.9198	32.54	4.9642	32.252	3.27881	457.894	1.17783
		33.08	18.4512	33.04	13.9168	32.608	4.9642	32.336	3.26514	458.588	1.17848
		33.152	18.4318	33.076	13.9108	32.644	4.9642	32.372	3.26514	459.283	1.18425
		33.212	18.3898	33.136	13.9168	32.72	4.96958	32.428	3.27881	459.977	1.18453
		33.236	18.3866	33.164	13.9077	32.756	4.96958	32.456	3.272	460.672	1.18725
		33.292	18.3607	33.224	13.9017	32.816	4.96958	32.512	3.272	461.366	1.18954
		33.324	18.3414	33.252	13.9047	32.844	4.96958	32.544	3.27881	462.06	1.19171
		33.408	18.3285	33.328	13.9077	32.9	4.96958	32.616	3.27881	462.755	1.19482
		33.5	18.3058	33.368	13.9047	32.928	4.9642	32.66	3.27881	463.449	1.19677
		33.536	18.2864	33.448	13.9047	33	4.9642	32.736	3.28567	464.144	1.19672
		33.604	18.2703	33.48	13.9077	33.044	4.9642	32.768	3.28567	464.838	1.2014
		33.632	18.2541	33.54	13.9077	33.132	4.96958	32.828	3.28567	465.533	1.20401
		33.692	18.196	33.572	13.8987	33.172	4.97496	32.856	3.27881	466.227	1.20668
		33.724	18.1734	33.636	13.9017	33.236	4.9803	32.912	3.28567	466.921	1.21
		33.8	18.154	33.716	13.8957	33.268	4.9803	32.948	3.29253	467.616	1.21093
		33.888	18.0991	33.756	13.8957	33.328	4.9803	33.028	3.29253	468.31	1.21261
		33.928	18.0603	33.832	13.8957	33.36	4.9803	33.068	3.29934	469.005	1.2149
		34	18.0442	33.868	13.8957	33.436	4.9803	33.148	3.29934	469.699	1.21681
		34.028	18.028	33.924	13.8836	33.476	4.9803	33.18	3.29253	470.394	1.22198
		34.088	17.9667	33.948	13.8806	33.556	4.97496	33.24	3.29253	471.088	1.22437
		34.12	17.9602	34.004	13.8806	33.588	4.97496	33.272	3.29253	471.783	1.22503
		34.152	17.9505	34.032	13.8776	33.648	4.97496	33.332	3.29253	472.477	1.22666
		34.224	17.8988	34.104	13.8746	33.672	4.97496	33.368	3.29253	473.172	1.22797
		34.292	17.873	34.144	13.8776	33.728	4.96958	33.448	3.29253	473.866	1.23167
		34.324	17.8601	34.22	13.8746	33.76	4.96958	33.488	3.29253	474.56	1.23493
		34.376	17.8051	34.252	13.8716	33.828	4.96958	33.564	3.29253	475.255	1.23618
		34.42	17.7793	34.316	13.8746	33.872	4.96958	33.596	3.30621	475.949	1.23896
		34.444	17.7664	34.344	13.8776	33.952	4.96958	33.66	3.30621	476.644	1.23918
		34.5	17.7179	34.408	13.8655	33.984	4.9642	33.692	3.29934	477.338	1.24321
		34.532	17.6953	34.444	13.8746	34.048	4.97496	33.752	3.29934	478.033	1.24538
		34.604	17.6824	34.524	13.8746	34.08	4.9642	33.788	3.29934	478.727	1.24898
		34.648	17.6727	34.608	13.8716	34.14	4.9642	33.872	3.29934	479.422	1.25175
		34.732	17.6404	34.644	13.8625	34.172	4.95886	33.912	3.29934	480.116	1.25246
		34.764	17.6372	34.712	13.8625	34.244	4.9642	33.988	3.30621	480.81	1.2548
		34.82	17.621	34.74	13.8625	34.28	4.95886	34.02	3.30621	481.505	1.2579
		34.848	17.5984	34.796	13.8565	34.352	4.95886	34.076	3.29934	482.199	1.2597
		34.912	17.5758	34.828	13.8625	34.384	4.9642	34.104	3.30621	482.894	1.26084
		34.948	17.5726	34.904	13.8565	34.44	4.9642	34.164	3.29934	483.588	1.26389
		35.032	17.5306	34.944	13.8474	34.468	4.95348	34.2	3.29934	484.283	1.26754
		35.076	17.5144	35.024	13.8414	34.52	4.96958	34.272	3.29934	484.977	1.26906
		35.148	17.5047	35.056	13.8414	34.552	4.96958	34.308	3.29934	485.672	1.27216
		35.18	17.4918	35.088	13.8324	34.624	4.95886	34.368	3.29934	486.366	1.27151
		35.208	17.466	35.144	13.8294	34.66	4.96958	34.4	3.29253	487.06	1.27619
		35.264	17.4466	35.204	13.8173	34.732	4.96958	34.456	3.29934	487.755	1.27891
		35.324	17.411	35.232	13.8173	34.764	4.96958	34.484	3.29253	488.449	1.2812
		35.36	17.3884	35.308	13.8143	34.824	4.96958	34.548	3.29253	489.144	1.28365
		35.444	17.3788	35.348	13.8173	34.852	4.96958	34.58	3.29934	489.838	1.28681
		35.484	17.3691	35.428	13.8143	34.884	4.97496	34.656	3.30621	490.533	1.28877
		35.56	17.3238	35.46	13.8113	34.952	4.9803	34.696	3.30621	491.227	1.28996
		35.592	17.3077	35.52	13.8052	34.988	4.98568	34.764	3.30621	491.921	1.29318
		35.648	17.298	35.548	13.7992	35.076	4.98568	34.796	3.31307	492.616	1.2953
		35.712	17.2431	35.604	13.7962	35.116	4.99106	34.852	3.31307	493.31	1.29818
		35.748	17.2269	35.676	13.7962	35.184	4.99106	34.88	3.31307	494.005	1.30232
		35.788	17.2269	35.716	13.8022	35.216	4.99106	34.944	3.31307	494.699	1.30336
		35.872	17.1914	35.8	13.7902	35.272	4.98568	34.984	3.31307	495.394	1.30749
		35.912	17.1623	35.836	13.7902	35.3	4.98568	35.068	3.31307	496.088	1.30814
		35.976	17.1429	35.9	13.7841	35.36	4.98568	35.108	3.31307	496.783	1.31157
		36.004	17.1268	35.928	13.7781	35.396	4.98568	35.184	3.31988	497.477	1.31386
		36.06	17.0848	35.984	13.7781	35.476	4.9803	35.22	3.31988	498.172	1.31696
		36.092	17.0622	36.016	13.7781	35.516	4.98568	35.284	3.31988	498.866	1.31947
		36.156	17.0493	36.084	13.7781	35.588	4.9803	35.32	3.31988	499.56	1.32197
		36.196	17.0331	36.124	13.7751	35.62	4.9803	35.392	3.30621	500.255	1.32415
		36.272	16.9976	36.204	13.7751	35.676	4.9803	35.432	3.30621	500.949	1.32867
		36.344	16.9879	36.24	13.766	35.708	4.98568	35.512	3.30621	501.644	1.32932
		36.376	16.9782	36.304	13.76	35.772	4.98568	35.548	3.31307	502.338	1.33275
		36.432	16.9136	36.336	13.754	35.808	4.99106	35.612	3.31307	503.033	1.33547
		36.46	16.9136	36.392	13.754	35.888	4.99106	35.64	3.31307	503.727	1.33563
		36.512	16.8878	36.424	13.751	35.964	4.99106	35.696	3.31988	504.421	1.33852
		36.544	16.8651	36.496	13.7419	36	4.99106	35.724	3.30621	505.116	1.34015
		36.62	16.849	36.536	13.7449	36.064	4.98568	35.788	3.30621	505.81	1.34364
		36.664	16.8425	36.612	13.7419	36.092	4.98568	35.828	3.30621	506.505	1.34516
		36.74	16.8038	36.648	13.7389	36.152	4.9803	35.9	3.29934	507.199	1.35028
		36.796	16.7779	36.708	13.7268	36.188	4.98568	35.936	3.29934	507.894	1.35164
		36.824	16.7715	36.736	13.7268	36.264	4.98568	36	3.30621	508.588	1.35251
		36.88	16.7327	36.796	13.7178	36.308	4.97496	36.028	3.31307	509.283	1.3561
		36.912	16.7133	36.824	13.7178	36.38	4.97496	36.056	3.31307	509.977	1.36029
		36.984	16.7069	36.896	13.7118	36.412	4.97496	36.116	3.31307	510.672	1.36062
		37.024	16.6875	36.936	13.7088	36.468	4.97496	36.148	3.31307	511.366	1.36416
		37.1	16.639	37.016	13.7057	36.496	4.97496	36.228	3.31307	512.06	1.36617
		37.136	16.639	37.088	13.7057	36.556	4.97496	36.268	3.31988	512.755	1.36933
		37.204	16.6003	37.12	13.7027	36.588	4.97496	36.352	3.31988	513.449	1.37221
		37.232	16.5776	37.176	13.6997	36.668	4.96958	36.384	3.31988	514.144	1.37613
		37.292	16.5421	37.204	13.7027	36.744	4.97496	36.44	3.31988	514.838	1.37875
		37.328	16.526	37.268	13.6997	36.78	4.98568	36.464	3.31988	515.533	1.37907
		37.404	16.4646	37.308	13.6937	36.812	4.98568	36.52	3.31988	516.227	1.38245
		37.452	16.4323	37.388	13.6997	36.864	4.98568	36.552	3.31988	516.921	1.38577
		37.528	16.4032	37.428	13.6937	36.892	4.98568	36.62	3.31988	517.616	1.39116
		37.564	16.3774	37.496	13.6907	36.944	4.98568	36.652	3.32674	518.31	1.39094
		37.624	16.3192	37.524	13.6816	36.972	4.9803	36.72	3.31988	519.005	1.39317
		37.652	16.3096	37.58	13.6846	37.048	4.9803	36.752	3.31988	519.699	1.39633
		37.712	16.2837	37.612	13.6816	37.092	4.9803	36.808	3.32674	520.394	1.40074
		37.784	16.2255	37.684	13.6756	37.168	4.9803	36.836	3.31988	521.088	1.40074
		37.824	16.2255	37.724	13.6786	37.2	4.97496	36.892	3.31988	521.783	1.40351
		37.904	16.1771	37.796	13.6726	37.26	4.97496	36.924	3.31988	522.477	1.40651
		37.936	16.1513	37.832	13.6696	37.316	4.97496	36.992	3.31988	523.172	1.40945
		37.996	16.1222	37.888	13.6635	37.352	4.97496	37.028	3.31988	523.866	1.41304
		38.024	16.1093	37.916	13.6575	37.424	4.97496	37.108	3.31988	524.56	1.41451
		38.084	16.0641	37.964	13.6575	37.468	4.97496	37.176	3.31988	525.255	1.41647
		38.116	16.0414	37.992	13.6575	37.552	4.97496	37.204	3.31988	525.949	1.41761
		38.188	16.0317	38.048	13.6605	37.588	4.97496	37.264	3.32674	526.644	1.42431
		38.268	15.9801	38.124	13.6575	37.652	4.97496	37.296	3.32674	527.338	1.42436
		38.304	15.9671	38.164	13.6545	37.68	4.97496	37.364	3.32674	528.033	1.42817
		38.368	15.951	38.236	13.6545	37.74	4.97496	37.408	3.3336	528.727	1.43253
		38.396	15.9219	38.292	13.6485	37.772	4.97496	37.492	3.34041	529.421	1.43481
		38.444	15.8864	38.32	13.6485	37.844	4.97496	37.536	3.34041	530.116	1.43753
		38.472	15.8831	38.348	13.6515	37.884	4.97496	37.6	3.34041	530.81	1.44031
		38.528	15.867	38.404	13.6515	37.956	4.97496	37.632	3.34041	531.505	1.44254
		38.56	15.8508	38.432	13.6545	37.988	4.9803	37.688	3.34041	532.199	1.44602
		38.632	15.8186	38.504	13.6605	38.044	4.98568	37.72	3.34041	532.894	1.44788
		38.704	15.8056	38.544	13.6635	38.072	4.98568	37.796	3.34041	533.588	1.45174
		38.736	15.7798	38.624	13.6605	38.132	4.9803	37.836	3.34728	534.283	1.4549
		38.796	15.7669	38.656	13.6696	38.164	4.9803	37.916	3.34728	534.977	1.45659
		38.824	15.7539	38.716	13.6696	38.24	4.9803	37.952	3.34728	535.672	1.45833
		38.88	15.7152	38.744	13.6696	38.284	4.9803	38.016	3.34728	536.366	1.46094
		38.908	15.7023	38.8	13.6726	38.364	4.9803	38.044	3.34728	537.06	1.46393
				38.832	13.6786	38.4	4.98568	38.108	3.34728	537.755	1.46693
				38.916	13.6786	38.46	4.99106	38.144	3.35414	538.449	1.47221
				38.956	13.6816	38.488	4.98568	38.224	3.35414	539.144	1.474
				39.04	13.6846	38.548	4.98568	38.264	3.35414	539.838	1.4764
				39.104	13.6816	38.576	4.98568	38.332	3.35414	540.533	1.47874
				39.132	13.6786	38.644	4.97496	38.364	3.35414	541.227	1.48048
				39.188	13.6816	38.68	4.97496	38.424	3.35414	541.921	1.48391
				39.216	13.6816	38.748	4.98568	38.452	3.34728	542.616	1.48886
				39.292	13.6786	38.776	4.97496	38.512	3.35414	543.31	1.48919
				39.336	13.6816	38.836	4.9803	38.544	3.35414	544.005	1.49033
				39.42	13.6816	38.864	4.9803	38.62	3.35414	544.699	1.49502
				39.492	13.6816	38.92	4.9803	38.66	3.34728	545.394	1.49665
				39.52	13.6756	38.952	4.9803	38.736	3.35414	546.088	1.50013
				39.576	13.6756	39.032	4.9803	38.768	3.34728	546.783	1.50362
				39.604	13.6666	39.076	4.98568	38.82	3.34728	547.477	1.50732
				39.68	13.6635	39.164	4.98568	38.848	3.34728	548.172	1.51015
				39.724	13.6666	39.2	4.98568	38.9	3.34728	548.866	1.51173
				39.816	13.6635	39.268	4.98568	38.928	3.34728	549.56	1.51614
				39.856	13.6605	39.3	4.98568	38.996	3.35414	550.255	1.51831
				39.924	13.6485	39.372	4.9803	39.036	3.35414	550.949	1.52169
				39.956	13.6454	39.46	4.9803	39.116	3.34728	551.644	1.52321
				40.016	13.6424	39.504	4.97496	39.152	3.34728	552.338	1.52974
				40.048	13.6394	39.572	4.96958	39.212	3.34728	553.033	1.53225
				40.12	13.6304	39.6	4.96958	39.24	3.34728	553.727	1.53508
				40.156	13.6213	39.656	4.9642	39.296	3.34728	554.421	1.53813
				40.228	13.6213	39.684	4.9642	39.328	3.36095	555.116	1.53992
				40.256	13.6062	39.74	4.9642	39.4	3.36095	555.81	1.54308
				40.308	13.6032	39.768	4.9642	39.44	3.35414	556.505	1.54635
				40.332	13.5972	39.836	4.9642	39.52	3.35414	557.199	1.54999
				40.384	13.5972	39.912	4.9642	39.556	3.35414	557.894	1.55239
				40.412	13.6062	39.944	4.96958	39.616	3.35414	558.588	1.55604
				40.48	13.5942	40.008	4.96958	39.644	3.36095	559.283	1.55876
				40.52	13.6093	40.036	4.96958	39.7	3.36095	559.977	1.563
				40.604	13.6123	40.092	4.96958	39.728	3.36095	560.672	1.56442
				40.64	13.6093	40.12	4.97496	39.8	3.36095	561.366	1.56796
				40.708	13.6153	40.18	4.97496	39.84	3.36781	562.06	1.57209
				40.736	13.6153	40.216	4.97496	39.92	3.36095	562.755	1.57313
				40.792	13.6123	40.288	4.97496	39.956	3.36781	563.449	1.5796
				40.856	13.6093	40.328	4.97496	40.016	3.36781	564.144	1.58227
				40.896	13.6123	40.392	4.97496	40.044	3.36781	564.838	1.5857
				40.936	13.6093	40.42	4.97496	40.104	3.36781	565.533	1.5881
				41.02	13.6062	40.476	4.97496	40.132	3.36781	566.227	1.59202
				41.056	13.6002	40.5	4.97496	40.208	3.36781	566.921	1.59354
				41.116	13.6002	40.56	4.97496	40.252	3.36781	567.616	1.59789
				41.144	13.5942	40.592	4.97496	40.328	3.36781	568.31	1.59936
				41.196	13.5912	40.668	4.98568	40.36	3.36781	569.005	1.6023
				41.228	13.5912	40.708	4.99106	40.416	3.37467	569.699	1.60666
				41.3	13.5851	40.784	4.9964	40.444	3.37467	570.394	1.61096
				41.344	13.5791	40.816	4.99106	40.5	3.37467	571.088	1.61156
				41.424	13.5761	40.876	4.99106	40.532	3.37467	571.783	1.61466
				41.464	13.5761	40.904	4.9964	40.6	3.37467	572.477	1.61814
				41.528	13.5731	40.968	4.99106	40.64	3.37467	573.171	1.6231
				41.556	13.5731	41.004	4.99106	40.724	3.38148	573.866	1.62527
				41.616	13.561	41.08	4.99106	40.764	3.38148	574.56	1.63066
				41.648	13.558	41.12	4.9964	40.796	3.38148	575.255	1.63339
				41.724	13.555	41.192	4.99106	40.856	3.39521	575.949	1.63404
				41.764	13.549	41.22	4.9964	40.884	3.39521	576.644	1.63769
				41.84	13.546	41.28	4.9964	40.952	3.39521	577.338	1.63932
				41.904	13.5429	41.308	4.99106	40.988	3.38835	578.033	1.64389
				41.928	13.5339	41.372	4.99106	41.072	3.38835	578.727	1.64683
				41.988	13.5309	41.412	4.9964	41.112	3.37467	579.421	1.65004
				42.016	13.5309	41.496	4.99106	41.18	3.37467	580.116	1.65505
				42.076	13.5279	41.536	4.9964	41.208	3.38835	580.81	1.65663
				42.112	13.5248	41.604	4.9964	41.256	3.38835	581.505	1.66038
				42.192	13.5158	41.632	4.9964	41.28	3.38835	582.199	1.66479
				42.228	13.5188	41.692	4.9964	41.336	3.39521	582.894	1.66654
				42.288	13.5248	41.72	5.00716	41.368	3.38835	583.588	1.67084
				42.316	13.5188	41.784	5.00716	41.444	3.38148	584.283	1.67524
				42.364	13.5188	41.824	5.00716	41.48	3.38148	584.977	1.67704
				42.388	13.5188	41.904	5.00716	41.548	3.38835	585.672	1.68123
				42.452	13.5218	41.944	5.00716	41.58	3.38835	586.366	1.68439
				42.484	13.5188	42.012	5.00716	41.64	3.38835	587.06	1.68836
				42.556	13.5218	42.04	5.00178	41.668	3.38835	587.755	1.69092
				42.588	13.5248	42.1	5.00178	41.732	3.38835	588.449	1.69228
				42.66	13.5218	42.128	5.00178	41.768	3.38835	589.144	1.69751
				42.692	13.5339	42.196	5.00178	41.844	3.39521	589.838	1.70088
				42.748	13.5369	42.236	5.00178	41.884	3.40202	590.533	1.70703
				42.772	13.5369	42.316	5.00178	41.956	3.39521	591.227	1.70769
				42.836	13.5369	42.356	5.00178	41.988	3.40202	591.921	1.71014
				42.876	13.5429	42.42	5.00178	42.044	3.40202	592.616	1.7152
				42.956	13.546	42.448	5.00178	42.076	3.40202	593.31	1.71906
				43	13.546	42.504	5.00178	42.136	3.40202	594.005	1.72233
				43.076	13.546	42.532	5.00178	42.172	3.40888	594.699	1.72516
				43.136	13.546	42.596	5.00716	42.256	3.40888	595.394	1.7287
				43.164	13.546	42.632	4.9964	42.296	3.40888	596.088	1.73496
				43.224	13.546	42.724	5.00716	42.372	3.41574	596.783	1.73692
				43.256	13.549	42.764	5.00716	42.404	3.41574	597.477	1.74089
				43.336	13.546	42.836	5.00716	42.468	3.41574	598.172	1.74285
				43.376	13.5369	42.864	5.00178	42.504	3.41574	598.866	1.74797
				43.444	13.5399	42.932	5.00716	42.576	3.42255	599.56	1.75031
				43.476	13.5369	42.968	5.0125	42.62	3.41574	600.255	1.75434
				43.528	13.5309	43.052	5.00178	42.7	3.41574	600.949	1.75869
				43.556	13.5369	43.092	4.9964	42.736	3.42255	601.644	1.75989
				43.612	13.5339	43.164	5.00178	42.804	3.41574	602.338	1.76533
				43.644	13.5309	43.196	4.9964	42.832	3.40888	603.033	1.76936
				43.728	13.5339	43.252	4.98568	42.896	3.40888	603.727	1.77159
				43.776	13.5369	43.28	4.98568	42.928	3.40888	604.421	1.77415
				43.856	13.5339	43.34	4.98568	43	3.40888	605.116	1.78052
				43.888	13.5218	43.376	4.98568	43.04	3.40888	605.81	1.78291
				43.944	13.5369	43.448	4.98568	43.112	3.40888	606.505	1.78645
				43.972	13.5248	43.492	4.98568	43.148	3.40888	607.199	1.78988
				44.028	13.5248	43.572	4.98568	43.212	3.40888	607.894	1.79347
				44.064	13.5309	43.604	4.98568	43.24	3.40888	608.588	1.79685
				44.14	13.5309	43.668	4.99106	43.3	3.40888	609.283	1.79963
				44.216	13.5309	43.7	4.98568	43.332	3.40888	609.977	1.80295
				44.248	13.5309	43.764	4.97496	43.404	3.40888	610.672	1.80801
				44.304	13.5309	43.8	4.96958	43.44	3.40888	611.366	1.81236
				44.332	13.5309	43.88	4.98568	43.508	3.40202	612.06	1.81514
				44.388	13.5309	43.92	4.97496	43.54	3.40202	612.755	1.81764
				44.448	13.5339	43.992	4.97496	43.592	3.40202	613.449	1.82205
				44.484	13.5339	44.024	4.97496	43.616	3.40202	614.144	1.8245
				44.568	13.5369	44.08	4.97496	43.664	3.40202	614.838	1.82929
				44.608	13.5429	44.108	4.97496	43.692	3.40202	615.533	1.83354
				44.676	13.5339	44.168	4.96958	43.744	3.39521	616.227	1.83767
				44.704	13.5429	44.2	4.96958	43.776	3.39521	616.922	1.84007
				44.76	13.546	44.28	4.96958	43.856	3.39521	617.616	1.84203
				44.792	13.5429	44.32	4.96958	43.896	3.40202	618.31	1.84807
				44.868	13.5399	44.392	4.96958	43.972	3.40202	619.005	1.85319
				44.916	13.5429	44.42	4.95886	44.008	3.40888	619.699	1.8546
				45.008	13.5399	44.476	4.95886	44.076	3.40888	620.394	1.85956
				45.048	13.5399	44.504	4.95886	44.108	3.40888	621.088	1.86086
				45.112	13.5309	44.568	4.95886	44.176	3.40888	621.783	1.86647
				45.14	13.5309	44.6	4.9481	44.216	3.41574	622.477	1.86658
				45.196	13.5248	44.672	4.9481	44.304	3.41574	623.171	1.87208
				45.228	13.5188	44.708	4.9481	44.344	3.41574	623.866	1.87322
				45.3	13.5098	44.776	4.9481	44.408	3.42255	624.56	1.88024
				45.34	13.5098	44.804	4.94276	44.44	3.41574	625.255	1.8847
				45.416	13.5068	44.856	4.9481	44.508	3.41574	625.949	1.88596
				45.476	13.4947	44.884	4.94276	44.544	3.41574	626.644	1.89047
				45.5	13.4887	44.908	4.94276	44.62	3.41574	627.338	1.89374
				45.548	13.4887	44.964	4.94276	44.66	3.41574	628.033	1.89733
				45.572	13.4917	45	4.9481	44.736	3.42255	628.727	1.9006
				45.632	13.4917	45.076	4.9481	44.768	3.42255	629.422	1.90305
				45.668	13.4917	45.152	4.95886	44.824	3.42255	630.116	1.90566
				45.752	13.4917	45.184	4.95886	44.852	3.42255	630.81	1.91247
				45.796	13.5007	45.248	4.95886	44.916	3.42255	631.505	1.91551
				45.868	13.4917	45.28	4.95886	44.952	3.42255	632.199	1.91894
				45.904	13.4947	45.344	4.9642	44.992	3.42255	632.894	1.9203
				45.96	13.5007	45.376	4.9642	45.084	3.42255	633.588	1.92602
				45.992	13.4947	45.456	4.97496	45.132	3.42255	634.283	1.93163
				46.06	13.4947	45.54	4.97496	45.204	3.42255	634.977	1.93604
				46.1	13.4977	45.576	4.97496	45.236	3.42255	635.672	1.93995
				46.184	13.4977	45.64	4.97496	45.304	3.42255	636.366	1.93946
				46.224	13.4887	45.672	4.96958	45.34	3.41574	637.06	1.94191
				46.284	13.4736	45.732	4.96958	45.416	3.41574	637.755	1.9473
				46.312	13.4736	45.764	4.9642	45.46	3.40888	638.449	1.95079
				46.368	13.4736	45.836	4.9642	45.532	3.40202	639.144	1.95607
				46.396	13.4736	45.868	4.95886	45.564	3.40202	639.838	1.95819
				46.456	13.4736	45.94	4.95886	45.616	3.40202	640.533	1.96129
				46.488	13.4676	45.972	4.95886	45.668	3.40202	641.227	1.96461
				46.564	13.4646	45.996	4.95886	45.692	3.39521	641.921	1.96793
				46.604	13.4646	46.048	4.95886	45.716	3.38835	642.616	1.97169
				46.672	13.4646	46.072	4.95348	45.772	3.39521	643.31	1.97398
				46.7	13.4585	46.128	4.95886	45.808	3.38835	644.005	1.9786
				46.752	13.4585	46.156	4.95886	45.88	3.38835	644.699	1.98111
				46.812	13.4555	46.228	4.95886	45.92	3.38835	645.394	1.98399
				46.848	13.4555	46.268	4.9642	45.984	3.38835	646.088	1.98894
				46.924	13.4555	46.344	4.9642	46.012	3.38835	646.783	1.99134
				46.964	13.4495	46.412	4.9642	46.064	3.38835	647.477	1.99504
				47.04	13.4465	46.444	4.9642	46.092	3.39521	648.172	1.99978
				47.072	13.4465	46.504	4.97496	46.152	3.39521	648.866	2.00255
				47.132	13.4434	46.536	4.97496	46.228	3.39521	649.56	2.00517
				47.164	13.4374	46.612	4.97496	46.272	3.40202	650.255	2.01093
				47.228	13.4374	46.656	4.97496	46.312	3.40202	650.949	2.01208
				47.264	13.4404	46.74	4.97496	46.384	3.39521	651.644	2.01654
				47.344	13.4404	46.776	4.97496	46.44	3.40202	652.338	2.01932
				47.388	13.4344	46.84	4.97496	46.468	3.40202	653.033	2.0234
				47.464	13.4404	46.872	4.97496	46.528	3.40202	653.727	2.0252
				47.492	13.4344	46.94	4.97496	46.564	3.40202	654.421	2.02814
				47.548	13.4344	46.976	4.9803	46.656	3.40888	655.116	2.0326
				47.576	13.4254	47.064	4.9803	46.704	3.40888	655.81	2.03478
				47.6	13.4314	47.104	4.9803	46.788	3.40888	656.505	2.0387
				47.664	13.4254	47.172	4.9803	46.824	3.40888	657.199	2.04076
				47.7	13.4254	47.2	4.96958	46.888	3.40888	657.894	2.04664
				47.78	13.4284	47.256	4.96958	46.916	3.40888	658.588	2.04697
				47.852	13.4284	47.288	4.96958	46.98	3.40888	659.283	2.05122
				47.884	13.4223	47.348	4.96958	47.012	3.42255	659.977	2.05263
				47.94	13.4284	47.384	4.9642	47.048	3.40202	660.672	2.05666
				47.968	13.4344	47.464	4.96958	47.116	3.40202	661.366	2.05889
				48.024	13.4223	47.504	4.96958	47.144	3.40202	662.06	2.06248
				48.06	13.4314	47.572	4.96958	47.2	3.39521	662.755	2.06537
				48.136	13.4344	47.604	4.96958	47.248	3.39521	663.449	2.06825
				48.18	13.4314	47.656	4.96958	47.276	3.39521	664.144	2.07397
				48.268	13.4223	47.684	4.96958	47.336	3.38835	664.838	2.07544
				48.3	13.4284	47.736	4.95886	47.372	3.38835	665.533	2.07794
				48.36	13.4223	47.768	4.95348	47.412	3.39521	666.227	2.08186
				48.384	13.4223	47.836	4.95348	47.488	3.40202	666.921	2.0848
				48.444	13.4193	47.872	4.95348	47.524	3.39521	667.616	2.08763
				48.48	13.4193	47.948	4.9642	47.588	3.40202	668.31	2.09144
				48.56	13.4163	47.984	4.96958	47.616	3.40888	669.005	2.0946
				48.6	13.4103	48.04	4.96958	47.676	3.40888	669.699	2.09754
				48.668	13.4133	48.064	4.96958	47.704	3.40888	670.394	2.10173
				48.7	13.4103	48.116	4.96958	47.772	3.40888	671.088	2.10619
				48.752	13.4012	48.18	4.96958	47.812	3.40888	671.783	2.10799
				48.78	13.4012	48.22	4.96958	47.888	3.40888	672.477	2.1106
				48.84	13.4012	48.308	4.96958	47.924	3.40888	673.171	2.11561
				48.876	13.4012	48.352	4.9803	47.988	3.40202	673.866	2.11991
				48.956	13.4012	48.42	4.9803	48.02	3.40202	674.56	2.12258
				49.032	13.4012	48.452	4.96958	48.076	3.40202	675.255	2.12323
				49.068	13.3952	48.516	4.96958	48.108	3.40202	675.949	2.12606
				49.124	13.4012	48.552	4.96958	48.176	3.40888	676.644	2.13107
				49.152	13.4012	48.624	4.96958	48.212	3.41574	677.338	2.1351
				49.204	13.3952	48.664	4.96958	48.296	3.42255	678.033	2.13793
				49.232	13.4012	48.736	4.97496	48.332	3.41574	678.727	2.14256
				49.308	13.4073	48.772	4.97496	48.396	3.41574	679.421	2.14484
				49.348	13.4012	48.832	4.97496	48.424	3.41574	680.116	2.14724
				49.432	13.4012	48.86	4.97496	48.48	3.41574	680.81	2.1517
				49.504	13.4073	48.92	4.97496	48.508	3.41574	681.505	2.15328
				49.536	13.4012	48.952	4.97496	48.576	3.41574	682.199	2.15671
				49.604	13.3982	49.024	4.97496	48.62	3.41574	682.894	2.16106
				49.644	13.4012	49.068	4.97496	48.704	3.41574	683.588	2.16542
				49.732	13.3982	49.156	4.97496	48.744	3.41574	684.283	2.16928
				49.78	13.3952	49.192	4.96958	48.808	3.41574	684.977	2.1719
				49.86	13.3892	49.256	4.96958	48.836	3.42255	685.671	2.17652
				49.892	13.3892	49.284	4.96958	48.888	3.41574	686.366	2.17968
				49.948	13.3862	49.336	4.96958	48.92	3.42255	687.06	2.1836
				49.976	13.3832	49.364	4.96958	48.984	3.42255	687.755	2.18801
				50.032	13.356	49.432	4.9642	49.024	3.42255	688.449	2.18942
				50.096	13.356	49.468	4.9642	49.096	3.42255	689.144	2.194
				50.128	13.35	49.54	4.9642	49.128	3.42255	689.838	2.19781
				50.196	13.35	49.572	4.9642	49.188	3.41574	690.533	2.20211
				50.22	13.3349	49.628	4.9642	49.212	3.41574	691.227	2.20701
				50.248	13.3289	49.656	4.9642	49.268	3.42255	691.921	2.21065
				50.3	13.3349	49.712	4.9642	49.296	3.41574	692.616	2.21501
				50.324	13.3379	49.74	4.9642	49.368	3.41574	693.31	2.21642
				50.368	13.3289	49.804	4.9642	49.412	3.42255	694.005	2.22257
				50.416	13.3379	49.84	4.96958	49.504	3.42255	694.699	2.22644
				50.444	13.3409	49.92	4.96958	49.548	3.41574	695.394	2.22785
				50.512	13.344	49.956	4.96958	49.612	3.42255	696.088	2.23357
				50.592	13.35	50.012	4.96958	49.644	3.42941	696.783	2.23531
				50.628	13.362	50.04	4.96958	49.708	3.42255	697.477	2.24124
				50.692	13.356	50.092	4.9642	49.74	3.42255	698.171	2.24467
				50.72	13.3681	50.124	4.9642	49.812	3.42255	698.866	2.25055
				50.776	13.3771	50.188	4.9642	49.852	3.42255	699.56	2.25186
				50.804	13.3681	50.224	4.9642	49.928	3.42255	700.255	2.25681
				50.876	13.3681	50.3	4.9642	49.964	3.42255	700.949	2.26269
				50.916	13.3801	50.336	4.9642	50.02	3.42255	701.644	2.26465
				51.008	13.3801	50.368	4.96958	50.048	3.42255	702.338	2.26998
				51.048	13.3801	50.428	4.9642	50.1	3.42941	703.033	2.27178
				51.12	13.3862	50.456	4.97496	50.128	3.42941	703.727	2.2775
				51.152	13.3922	50.512	4.97496	50.188	3.42941	704.421	2.28033
				51.184	13.3832	50.54	4.9803	50.22	3.42941	705.116	2.28288
				51.252	13.3832	50.612	4.9803	50.296	3.42941	705.81	2.28827
				51.292	13.3922	50.652	4.98568	50.332	3.42941	706.505	2.29355
				51.384	13.3832	50.728	4.98568	50.392	3.42941	707.199	2.29584
				51.428	13.3771	50.76	4.98568	50.42	3.42941	707.894	2.30134
				51.504	13.3711	50.824	4.99106	50.476	3.42941	708.588	2.30177
				51.536	13.3681	50.852	4.9964	50.504	3.42941	709.283	2.30722
				51.596	13.3681	50.908	4.9964	50.576	3.44309	709.977	2.31157
				51.624	13.356	50.94	4.9964	50.616	3.44309	710.672	2.31587
				51.684	13.353	51.012	4.9964	50.7	3.44309	711.366	2.31968
				51.752	13.35	51.052	4.9964	50.74	3.44309	712.06	2.32251
				51.788	13.344	51.14	4.9964	50.804	3.44309	712.755	2.32616
				51.844	13.344	51.176	5.00178	50.836	3.44309	713.449	2.33144
				51.872	13.3349	51.236	5.00178	50.896	3.43628	714.144	2.33563
				51.92	13.3349	51.264	5.00178	50.928	3.43628	714.838	2.33982
				51.944	13.3409	51.324	5.00716	51	3.42941	715.532	2.34352
				52	13.344	51.36	5.00716	51.04	3.42941	716.227	2.3445
				52.028	13.344	51.436	5.00716	51.12	3.42941	716.921	2.34891
				52.108	13.344	51.48	5.00716	51.16	3.43628	717.616	2.3537
				52.152	13.344	51.56	5.00716	51.228	3.43628	718.31	2.35686
				52.236	13.344	51.596	5.00716	51.26	3.43628	719.005	2.35784
				52.272	13.35	51.656	5.00716	51.32	3.44309	719.699	2.36018
				52.34	13.356	51.716	5.00716	51.356	3.44995	720.394	2.35915
				52.372	13.35	51.748	5.00178	51.432	3.44995	721.088	2.36323
				52.436	13.35	51.824	4.9964	51.472	3.44995	721.783	2.36867
				52.472	13.353	51.868	5.00178	51.54	3.44995	722.477	2.36856
				52.556	13.353	51.912	5.00178	51.572	3.44309	723.172	2.369
				52.6	13.344	51.988	4.9964	51.624	3.42941	723.866	2.37324
				52.676	13.353	52.016	4.99106	51.648	3.44309	724.56	2.37564
				52.708	13.344	52.068	5.00716	51.696	3.43628	725.255	2.37597
				52.768	13.344	52.096	4.99106	51.724	3.42941	725.949	2.38119
				52.84	13.3409	52.144	4.99106	51.796	3.43628	726.644	2.38277
				52.884	13.3409	52.172	4.99106	51.832	3.44309	727.338	2.38653
				52.972	13.3319	52.24	4.99106	51.908	3.43628	728.033	2.3881
				53.016	13.3198	52.28	4.99106	51.944	3.44309	728.727	2.39224
				53.088	13.3138	52.356	4.9964	52.004	3.44309	729.421	2.39344
				53.12	13.3138	52.428	5.00178	52.032	3.42941	730.116	2.39981
				53.176	13.3108	52.464	5.00178	52.08	3.42941	730.81	2.40226
				53.208	13.3017	52.528	5.00716	52.104	3.44309	731.505	2.40716
				53.28	13.2987	52.564	5.00716	52.164	3.44309	732.199	2.41119
				53.324	13.2927	52.648	5.00716	52.2	3.44309	732.894	2.41521
				53.408	13.2836	52.688	5.00716	52.276	3.44309	733.588	2.41777
				53.448	13.2806	52.756	5.00716	52.312	3.44309	734.283	2.42142
				53.512	13.2746	52.788	5.00716	52.38	3.44995	734.977	2.42479
				53.54	13.2716	52.848	5.00716	52.408	3.44995	735.672	2.42898
				53.6	13.2535	52.876	5.00716	52.464	3.45681	736.366	2.43394
				53.628	13.2535	52.936	4.9964	52.492	3.45681	737.06	2.43709
				53.696	13.2475	52.968	4.9964	52.56	3.45681	737.755	2.44254
				53.768	13.2294	53.044	4.9964	52.596	3.45681	738.449	2.44651
				53.804	13.2264	53.084	4.9964	52.676	3.46362	739.144	2.44885
				53.868	13.2234	53.16	4.9964	52.712	3.46362	739.838	2.45381
				53.892	13.2173	53.188	4.9964	52.784	3.47048	740.533	2.46116
				53.944	13.2143	53.244	4.9964	52.816	3.47048	741.227	2.4629
				53.968	13.2083	53.272	5.00178	52.876	3.47048	741.921	2.46638
				54.02	13.2083	53.324	4.99106	52.908	3.47048	742.616	2.47182
				54.056	13.2113	53.352	5.00178	52.984	3.47048	743.31	2.47732
				54.128	13.2022	53.424	5.00178	53.028	3.47048	744.005	2.47977
				54.164	13.2053	53.508	5.00178	53.112	3.47048	744.699	2.4832
				54.236	13.2053	53.552	5.00178	53.152	3.47735	745.394	2.48815
				54.292	13.2053	53.596	5.00178	53.22	3.47735	746.088	2.49038
				54.32	13.1992	53.668	5.00716	53.248	3.47048	746.783	2.49697
				54.372	13.2053	53.7	5.00178	53.316	3.47048	747.477	2.50149
				54.404	13.1992	53.772	5.00178	53.352	3.47048	748.172	2.50644
				54.472	13.1992	53.812	5.00716	53.432	3.47048	748.866	2.50987
				54.512	13.2053	53.896	5.00178	53.472	3.47048	749.56	2.51461
				54.596	13.2053	53.936	4.9964	53.548	3.47048	750.255	2.52027
				54.632	13.1992	54	4.99106	53.58	3.47048	750.949	2.52403
				54.7	13.2053	54.024	4.99106	53.632	3.47048	751.644	2.52713
				54.728	13.2053	54.068	4.99106	53.656	3.46362	752.338	2.53197
				54.788	13.1992	54.088	4.98568	53.684	3.46362	753.033	2.53676
				54.816	13.1932	54.14	4.98568	53.748	3.46362	753.727	2.5415
				54.884	13.2053	54.172	4.98568	53.784	3.46362	754.422	2.54602
				54.924	13.1932	54.248	4.98568	53.864	3.46362	755.116	2.55081
				55.008	13.1932	54.328	4.98568	53.94	3.46362	755.81	2.55532
				55.044	13.1962	54.364	4.97496	53.972	3.47048	756.505	2.55897
				55.1	13.1962	54.428	4.98568	54.004	3.47048	757.199	2.56365
				55.156	13.1902	54.456	4.97496	54.064	3.47048	757.894	2.56676
				55.184	13.1932	54.504	4.97496	54.092	3.47048	758.588	2.57312
				55.244	13.1872	54.528	4.97496	54.152	3.47048	759.283	2.57938
				55.28	13.1842	54.584	4.98568	54.188	3.47048	759.977	2.58036
				55.364	13.1842	54.612	4.9803	54.26	3.47048	760.672	2.58809
				55.404	13.1781	54.68	4.98568	54.296	3.47048	761.366	2.59245
				55.468	13.1751	54.72	4.98568	54.356	3.47048	762.06	2.59702
				55.524	13.1781	54.788	4.98568	54.384	3.47048	762.755	2.60279
				55.552	13.1812	54.816	4.99106	54.436	3.46362	763.449	2.60856
				55.612	13.1781	54.876	4.99106	54.46	3.46362	764.144	2.614
				55.644	13.1691	54.908	4.99106	54.516	3.46362	764.838	2.61787
				55.716	13.1812	54.976	4.98568	54.584	3.47048	765.533	2.62239
				55.756	13.1691	55.012	4.99106	54.624	3.47048	766.227	2.62669
				55.828	13.1691	55.1	4.98568	54.704	3.47048	766.921	2.63012
				55.864	13.1721	55.144	4.98568	54.74	3.47048	767.616	2.63698
				55.92	13.1721	55.208	4.99106	54.772	3.47048	768.31	2.64062
				55.948	13.1661	55.236	4.99106	54.828	3.47735	769.005	2.64481
				56.008	13.1721	55.296	4.99106	54.88	3.47735	769.699	2.65004
				56.04	13.1781	55.328	4.9964	54.912	3.47735	770.394	2.65488
				56.112	13.1721	55.4	4.9964	54.944	3.47735	771.088	2.66016
				56.152	13.1781	55.484	4.9964	55.024	3.48416	771.783	2.66653
				56.224	13.1812	55.524	4.9964	55.064	3.48416	772.477	2.67263
				56.256	13.1812	55.592	4.9964	55.14	3.48416	773.172	2.6753
				56.32	13.1751	55.62	5.00178	55.172	3.48416	773.866	2.6803
				56.348	13.1812	55.68	5.00178	55.232	3.48416	774.56	2.68439
				56.404	13.1751	55.712	5.00178	55.264	3.48416	775.255	2.68787
				56.472	13.1751	55.78	5.00178	55.332	3.49102	775.949	2.69484
				56.512	13.1842	55.864	5.00178	55.372	3.48416	776.644	2.69952
				56.6	13.1842	55.904	4.9964	55.468	3.49102	777.338	2.70322
				56.636	13.1781	55.972	4.9964	55.512	3.49102	778.033	2.70894
				56.704	13.1842	56	4.9964	55.584	3.48416	778.727	2.71503
				56.732	13.1902	56.056	4.99106	55.612	3.48416	779.421	2.72146
				56.788	13.1781	56.084	4.99106	55.668	3.47735	780.116	2.72429
				56.82	13.1751	56.144	4.99106	55.696	3.47735	780.81	2.73038
				56.88	13.1872	56.176	4.99106	55.756	3.47735	781.505	2.73523
				56.916	13.1812	56.248	4.98568	55.82	3.48416	782.199	2.74111
				56.996	13.1812	56.288	4.98568	55.852	3.48416	782.894	2.74671
				57.032	13.1842	56.364	4.98568	55.92	3.48416	783.588	2.74976
				57.092	13.1842	56.392	4.98568	55.948	3.48416	784.283	2.75564
				57.12	13.1812	56.444	4.99106	56.008	3.48416	784.977	2.7594
				57.168	13.1842	56.492	4.99106	56.036	3.47735	785.672	2.76451
				57.196	13.1842	56.52	4.99106	56.092	3.47735	786.366	2.76941
				57.256	13.1751	56.548	4.99106	56.16	3.48416	787.06	2.77529
				57.292	13.1842	56.612	4.99106	56.204	3.47735	787.755	2.77915
				57.364	13.1842	56.652	4.9964	56.288	3.47735	788.449	2.78542
				57.404	13.1842	56.736	4.9964	56.328	3.48416	789.144	2.79184
				57.476	13.1872	56.772	4.9964	56.396	3.48416	789.838	2.79597
				57.508	13.1932	56.84	4.9964	56.424	3.47735	790.533	2.80147
				57.568	13.1932	56.868	5.0125	56.452	3.48416	791.227	2.80556
				57.592	13.1932	56.924	5.0125	56.508	3.48416	791.921	2.81176
				57.656	13.1932	56.96	5.0125	56.572	3.48416	792.616	2.81807
				57.736	13.1992	57.032	5.0125	56.608	3.48416	793.31	2.82276
				57.78	13.1932	57.076	5.0125	56.688	3.49102	794.005	2.8307
				57.856	13.1992	57.156	5.0125	56.728	3.49102	794.699	2.83348
				57.888	13.2053	57.192	5.0125	56.792	3.49102	795.394	2.8405
				57.944	13.1992	57.256	5.01788	56.824	3.49102	796.088	2.8442
				57.972	13.1962	57.288	5.01788	56.88	3.49788	796.783	2.85084
				58.032	13.2053	57.348	5.0125	56.912	3.49102	797.477	2.85591
				58.068	13.2022	57.384	5.0125	56.984	3.49788	798.172	2.85754
				58.148	13.1992	57.456	5.0125	57.02	3.49788	798.866	2.86636
				58.188	13.2022	57.496	5.0125	57.1	3.49788	799.56	2.86962
				58.26	13.2083	57.576	5.0125	57.14	3.50469	800.255	2.87458
				58.292	13.2022	57.612	5.0125	57.204	3.50469	800.949	2.88241
				58.348	13.2083	57.676	5.01788	57.232	3.49788	801.644	2.88606
				58.372	13.2173	57.708	5.0125	57.292	3.49788	802.338	2.89276
				58.432	13.2083	57.768	5.0125	57.36	3.50469	803.033	2.8963
				58.464	13.2173	57.804	5.0125	57.396	3.49788	803.727	2.90032
				58.536	13.2203	57.884	5.0125	57.436	3.49788	804.422	2.27537
				58.572	13.2173	57.924	5.0125	57.508	3.50469	805.029	0.09455
				58.64	13.2113	57.984	5.01788	57.54	3.50469	805.133	0.08867
				58.668	13.2173	58.012	5.00716	57.596	3.49788
				58.728	13.2203	58.068	5.0125	57.624	3.49788
				58.756	13.2113	58.1	5.01788	57.676	3.49788
				58.812	13.2203	58.16	5.0125	57.704	3.49788
				58.844	13.2234	58.196	5.0125	57.772	3.49788
				58.924	13.2203	58.268	5.0125	57.812	3.49788
				59.008	13.2294	58.304	5.0125	57.892	3.49788
				59.048	13.2324	58.364	5.0125	57.96	3.49788
				59.116	13.2294	58.392	5.00716	57.988	3.49788
				59.144	13.2203	58.444	5.0125	58.044	3.49788
				59.2	13.2294	58.472	5.00716	58.072	3.49788
				59.232	13.2173	58.532	4.9964	58.1	3.50469
				59.304	13.2173	58.564	4.9964	58.16	3.49788
				59.348	13.2203	58.636	4.9964	58.204	3.50469
				59.428	13.2203	58.68	4.9964	58.284	3.50469
				59.464	13.2173	58.76	5.00178	58.32	3.50469
				59.524	13.2173	58.796	5.00178	58.384	3.50469
				59.552	13.2173	58.856	4.9964	58.416	3.51155
				59.608	13.2143	58.884	4.9964	58.472	3.51155
				59.64	13.2173	58.948	4.9964	58.532	3.51155
				59.716	13.2173	58.98	4.9964	58.568	3.51155
				59.756	13.2173	59.052	5.00178	58.648	3.51155
				59.796	13.2143	59.088	5.00178	58.688	3.51155
				59.868	13.2173	59.164	5.00178	58.764	3.51155
				59.928	13.2143	59.2	5.00178	58.796	3.51155
				59.956	13.2143	59.264	5.00716	58.856	3.51842
				60.008	13.2143	59.292	5.00716	58.88	3.51155
				60.036	13.2143	59.356	5.00178	58.94	3.51842
				60.1	13.2113	59.388	5.00716	58.968	3.51842
				60.176	13.2143	59.464	5.0125	59.036	3.52523
				60.212	13.2264	59.5	5.00716	59.072	3.51842
				60.276	13.2203	59.564	5.01788	59.144	3.52523
				60.304	13.2264	59.6	5.01788	59.176	3.52523
				60.36	13.2324	59.656	5.0125	59.24	3.52523
				60.388	13.2324	59.684	5.00716	59.268	3.51842
				60.452	13.2324	59.74	5.0125	59.3	3.52523
				60.492	13.2324	59.772	5.0125	59.368	3.52523
				60.576	13.2324	59.852	5.0125	59.408	3.53209
				60.616	13.2324	59.892	5.01788	59.488	3.53209
				60.68	13.2324	59.968	5.01788	59.528	3.53209
				60.704	13.2384	60.004	5.0125	59.604	3.53209
				60.76	13.2324	60.064	5.0125	59.636	3.53209
				60.788	13.2294	60.092	5.0125	59.7	3.53209
				60.848	13.2384	60.116	5.0125	59.736	3.53209
				60.884	13.2384	60.18	5.00716	59.804	3.53209
				60.968	13.2384	60.22	5.0125	59.844	3.53209
				61.012	13.2414	60.3	5.02326	59.916	3.53209
				61.076	13.2414	60.38	5.02326	59.952	3.53209
				61.132	13.2414	60.408	5.02326	60.012	3.53209
				61.16	13.2414	60.468	5.02326	60.036	3.51842
				61.216	13.2414	60.496	5.01788	60.084	3.51155
				61.248	13.2414	60.56	5.01788	60.112	3.51842
				61.328	13.2475	60.6	5.01788	60.176	3.52523
				61.408	13.2505	60.684	5.02326	60.212	3.51842
				61.444	13.2475	60.728	5.02326	60.288	3.52523
				61.512	13.2505	60.804	5.02326	60.324	3.53209
				61.572	13.2505	60.832	5.02326	60.392	3.53209
				61.604	13.2475	60.892	5.02326	60.42	3.53209
				61.672	13.2475	60.924	5.02326	60.48	3.53209
				61.712	13.2595	60.992	5.02326	60.508	3.53209
				61.792	13.2475	61.032	5.02326	60.576	3.53209
				61.832	13.2565	61.12	5.02326	60.612	3.53895
				61.896	13.2595	61.16	5.02326	60.704	3.54576
				61.924	13.2565	61.228	5.0125	60.744	3.54576
				61.976	13.2475	61.284	5.0125	60.816	3.54576
				62.008	13.2565	61.316	5.0125	60.848	3.54576
				62.076	13.2475	61.38	5.0125	60.908	3.53209
				62.116	13.2445	61.412	5.0125	60.94	3.53209
				62.192	13.2445	61.484	5.0125	61.016	3.53209
				62.224	13.2445	61.52	5.0125	61.06	3.53209
				62.288	13.2414	61.592	5.00716	61.136	3.53209
				62.316	13.2445	61.648	5.00716	61.172	3.53209
				62.372	13.2475	61.676	4.9964	61.232	3.53209
				62.428	13.2445	61.728	4.9964	61.26	3.53209
				62.46	13.2445	61.76	4.9964	61.32	3.53209
				62.544	13.2475	61.832	5.00178	61.352	3.53209
				62.584	13.2445	61.872	4.9964	61.424	3.53209
				62.656	13.2414	61.944	4.9964	61.46	3.53209
				62.688	13.2445	61.98	4.9964	61.528	3.53209
				62.74	13.2414	62.044	4.9964	61.56	3.53895
				62.796	13.2384	62.072	4.9964	61.608	3.53895
				62.86	13.2414	62.136	4.9964	61.632	3.52523
				62.892	13.2414	62.164	4.9964	61.672	3.53209
				62.968	13.2414	62.236	4.9964	61.692	3.52523
				63.008	13.2414	62.276	4.9964	61.732	3.52523
				63.076	13.2445	62.352	4.9964	61.764	3.53209
				63.108	13.2445	62.384	4.9964	61.84	3.53209
				63.164	13.2445	62.448	4.9964	61.888	3.53895
				63.196	13.2595	62.476	4.9964	61.976	3.53895
				63.26	13.2475	62.544	4.9964	62.012	3.54576
				63.3	13.2595	62.58	4.9964	62.084	3.53895
				63.384	13.2595	62.664	4.9964	62.12	3.54576
				63.424	13.2595	62.704	4.99106	62.196	3.54576
				63.46	13.2565	62.772	4.99106	62.236	3.54576
				63.52	13.2595	62.8	4.99106	62.324	3.54576
				63.548	13.2595	62.852	4.99106	62.36	3.55949
				63.604	13.2565	62.88	4.98568	62.424	3.54576
				63.632	13.2595	62.94	4.98568	62.452	3.54576
				63.704	13.2626	63.004	4.98568	62.508	3.54576
				63.78	13.2626	63.04	4.98568	62.54	3.54576
				63.816	13.2535	63.112	4.98568	62.608	3.54576
				63.88	13.2656	63.144	4.98568	62.648	3.54576
				63.908	13.2535	63.208	4.98568	62.72	3.54576
				63.968	13.2475	63.236	4.98568	62.752	3.54576
				63.996	13.2535	63.292	4.98568	62.816	3.54576
				64.06	13.2505	63.324	4.98568	62.848	3.54576
				64.136	13.2505	63.396	4.98568	62.912	3.54576
				64.176	13.2505	63.44	4.9803	62.948	3.54576
				64.248	13.2505	63.484	4.98568	63.036	3.55262
				64.28	13.2505	63.56	4.9803	63.08	3.55262
				64.34	13.2505	63.596	4.9803	63.16	3.55262
				64.368	13.2595	63.66	4.9803	63.192	3.54576
				64.424	13.2505	63.688	4.97496	63.252	3.54576
				64.46	13.2565	63.752	4.97496	63.28	3.54576
				64.54	13.2595	63.832	4.97496	63.352	3.54576
				64.584	13.2565	63.872	4.96958	63.392	3.53895
				64.66	13.2535	63.948	4.96958	63.48	3.53895
				64.692	13.2565	63.98	4.96958	63.52	3.53209
				64.752	13.2535	64.036	4.96958	63.584	3.53209
				64.78	13.2475	64.06	4.96958	63.612	3.53209
				64.84	13.2475	64.112	4.97496	63.664	3.53209
				64.876	13.2475	64.14	4.9803	63.692	3.53209
				64.956	13.2475	64.204	4.9803	63.756	3.53895
				65.032	13.2475	64.24	4.9803	63.788	3.53895
				65.064	13.2565	64.32	4.98568	63.868	3.53895
				65.12	13.2475	64.36	4.9803	63.912	3.53895
				65.144	13.2565	64.424	4.9803	63.98	3.53209
				65.192	13.2565	64.48	4.98568	64.012	3.53209
				65.252	13.2565	64.512	4.97496	64.072	3.53209
				65.288	13.2565	64.572	4.97496	64.104	3.53209
				65.364	13.2565	64.604	4.97496	64.164	3.53209
				65.4	13.2595	64.68	4.97496	64.196	3.53209
				65.468	13.2595	64.716	4.97496	64.272	3.53209
				65.496	13.2595	64.78	4.97496	64.308	3.53209
				65.548	13.2626	64.808	4.97496	64.376	3.53209
				65.58	13.2595	64.864	4.97496	64.404	3.53209
				65.636	13.2626	64.896	4.97496	64.456	3.52523
				65.672	13.2656	64.964	4.97496	64.48	3.52523
				65.756	13.2716	65.004	4.97496	64.536	3.53209
				65.8	13.2776	65.088	4.97496	64.572	3.53209
				65.872	13.2776	65.128	4.98568	64.644	3.53209
				65.9	13.2776	65.2	4.98568	64.68	3.53895
				65.956	13.2746	65.228	4.98568	64.748	3.53895
				65.984	13.2776	65.288	4.98568	64.78	3.53209
				66.044	13.2746	65.316	4.98568	64.836	3.53895
				66.08	13.2746	65.38	4.98568	64.864	3.53209
				66.164	13.2776	65.416	4.9803	64.916	3.53209
				66.24	13.2776	65.484	4.98568	64.944	3.53895
				66.272	13.2776	65.516	4.9803	65.02	3.53895
				66.328	13.2776	65.572	4.9803	65.056	3.53209
				66.36	13.2897	65.604	4.9803	65.128	3.53209
				66.424	13.2776	65.668	4.98568	65.16	3.53209
				66.46	13.2867	65.696	4.98568	65.216	3.53209
				66.54	13.2897	65.756	4.99106	65.244	3.53895
				66.58	13.2927	65.792	4.9964	65.304	3.53895
				66.66	13.2927	65.876	4.9964	65.336	3.53895
				66.692	13.2957	65.916	4.99106	65.42	3.53895
				66.752	13.2957	65.992	4.9964	65.468	3.53895
				66.78	13.2927	66.02	4.99106	65.544	3.53895
				66.844	13.2957	66.08	4.99106	65.576	3.54576
				66.884	13.2957	66.112	4.99106	65.636	3.53895
				66.964	13.2836	66.176	4.99106	65.668	3.54576
				67.008	13.2836	66.212	4.99106	65.732	3.54576
				67.08	13.2897	66.292	4.99106	65.768	3.54576
				67.112	13.2836	66.332	4.9964	65.848	3.54576
				67.168	13.2806	66.396	4.99106	65.888	3.54576
				67.192	13.2836	66.424	4.99106	65.964	3.54576
				67.252	13.2806	66.476	4.9964	65.996	3.53895
				67.324	13.2746	66.5	4.99106	66.052	3.54576
				67.364	13.2776	66.556	4.99106	66.076	3.54576
				67.44	13.2776	66.592	4.9964	66.14	3.54576
				67.476	13.2686	66.668	4.9964	66.172	3.54576
				67.532	13.2686	66.708	4.9964	66.248	3.54576
				67.56	13.2626	66.784	4.9964	66.288	3.54576
				67.62	13.2595	66.812	4.9964	66.36	3.54576
				67.652	13.2595	66.868	4.9964	66.392	3.54576
				67.732	13.2595	66.896	4.9964	66.452	3.55262
				67.772	13.2595	66.964	4.9964	66.48	3.54576
				67.84	13.2565	67	4.9964	66.544	3.54576
				67.868	13.2565	67.088	4.9964	66.58	3.54576
				67.924	13.2565	67.132	5.00716	66.66	3.54576
				67.948	13.2475	67.204	5.00716	66.696	3.54576
				68.004	13.2475	67.236	4.9964	66.764	3.54576
				68.036	13.2565	67.296	4.9964	66.796	3.54576
				68.104	13.2535	67.324	4.9964	66.848	3.54576
				68.144	13.2565	67.392	4.9964	66.88	3.54576
				68.22	13.2595	67.428	4.9964	66.944	3.54576
				68.256	13.2595	67.504	4.9964	66.98	3.54576
				68.316	13.2565	67.54	4.98568	67.056	3.54576
				68.344	13.2595	67.604	4.98568	67.096	3.54576
				68.404	13.2626	67.632	4.98568	67.164	3.54576
				68.472	13.2626	67.684	4.98568	67.224	3.54576
				68.516	13.2686	67.712	4.98568	67.248	3.54576
				68.612	13.2686	67.772	4.98568	67.304	3.54576
				68.652	13.2686	67.804	4.99106	67.332	3.54576
				68.716	13.2686	67.88	4.99106	67.404	3.55949
				68.748	13.2686	67.916	4.99106	67.444	3.55949
				68.808	13.2656	67.984	4.99106	67.484	3.55949
				68.844	13.2595	68.012	4.99106	67.552	3.55949
				68.932	13.2656	68.068	4.99106	67.584	3.55949
				68.976	13.2595	68.096	4.99106	67.64	3.55262
				69.052	13.2535	68.152	4.99106	67.668	3.55262
				69.084	13.2535	68.18	4.9964	67.724	3.55262
				69.14	13.2475	68.252	5.00716	67.76	3.55949
				69.164	13.2475	68.292	5.00716	67.832	3.55949
				69.224	13.2384	68.364	5.0125	67.872	3.55949
				69.26	13.2384	68.396	5.0125	67.944	3.55949
				69.344	13.2384	68.452	5.0125	67.976	3.55949
				69.384	13.2384	68.48	5.0125	68.036	3.55949
				69.46	13.2384	68.536	5.00716	68.064	3.5663
				69.52	13.2324	68.568	5.00716	68.128	3.5663
				69.548	13.2294	68.644	5.0286	68.164	3.5663
				69.604	13.2203	68.684	5.0286	68.252	3.5663
				69.636	13.2173	68.76	5.0125	68.292	3.5663
				69.708	13.2053	68.796	5.0286	68.36	3.5663
				69.744	13.2143	68.856	5.02326	68.392	3.5663
				69.82	13.2053	68.884	5.02326	68.444	3.5663
				69.888	13.2053	68.944	5.0286	68.472	3.55949
				69.916	13.1992	69.016	5.0286	68.528	3.5663
				69.968	13.1962	69.056	5.0286	68.56	3.5663
				69.996	13.1962	69.132	5.0286	68.64	3.55949
				70.06	13.1962	69.168	5.0286	68.68	3.5663
				70.132	13.1992	69.232	5.0286	68.74	3.5663
				70.168	13.1992	69.26	5.0286	68.768	3.5663
				70.24	13.1992	69.32	5.0286	68.824	3.5663
				70.272	13.1992	69.356	5.0286	68.852	3.5663
				70.328	13.1992	69.436	5.0286	68.912	3.5663
				70.356	13.1992	69.476	5.03398	68.94	3.5663
				70.42	13.2022	69.552	5.0286	69.012	3.5663
				70.456	13.2053	69.584	5.03398	69.048	3.57316
				70.536	13.2022	69.644	5.03398	69.12	3.5663
				70.58	13.2053	69.7	5.03398	69.148	3.5663
				70.652	13.2053	69.728	5.03398	69.204	3.58002
				70.68	13.2022	69.796	5.03936	69.228	3.58002
				70.732	13.1962	69.836	5.03936	69.288	3.5663
				70.76	13.1962	69.916	5.03398	69.32	3.58683
				70.816	13.1962	69.952	5.0447	69.396	3.58683
				70.848	13.1962	70.016	5.0447	69.436	3.58683
				70.924	13.1992	70.044	5.0447	69.512	3.58683
				70.968	13.1992	70.104	5.0447	69.548	3.59369
				71.044	13.1902	70.136	5.0447	69.608	3.59369
				71.104	13.1992	70.204	5.03936	69.636	3.58683
				71.132	13.1902	70.244	5.03398	69.696	3.59369
				71.192	13.1872	70.32	5.03936	69.724	3.59369
				71.22	13.1902	70.356	5.03936	69.8	3.58683
				71.292	13.1932	70.42	5.03936	69.84	3.59369
				71.332	13.1872	70.448	5.0447	69.92	3.59369
				71.408	13.1932	70.504	5.0447	69.952	3.59369
				71.444	13.1932	70.532	5.03936	70.012	3.59369
				71.504	13.1902	70.6	5.03936	70.04	3.59369
				71.528	13.1781	70.636	5.0447	70.092	3.59369
				71.58	13.1902	70.708	5.03936	70.124	3.59369
				71.608	13.1842	70.74	5.0447	70.192	3.60055
				71.66	13.1842	70.796	5.0447	70.228	3.60055
				71.692	13.1842	70.852	5.05008	70.308	3.60055
				71.764	13.1902	70.88	5.0447	70.344	3.61423
				71.804	13.1932	70.936	5.05008	70.408	3.61423
				71.876	13.1932	70.968	5.05546	70.44	3.60737
				71.904	13.1992	71.04	5.05546	70.504	3.60055
				71.96	13.1932	71.08	5.05546	70.532	3.60737
				72.016	13.1992	71.16	5.05546	70.608	3.60737
				72.048	13.2053	71.192	5.05546	70.648	3.60737
				72.128	13.2053	71.252	5.05546	70.732	3.60737
				72.172	13.2053	71.284	5.05546	70.768	3.61423
				72.252	13.2083	71.348	5.05546	70.828	3.61423
				72.284	13.2053	71.384	5.0608	70.856	3.61423
				72.316	13.2053	71.472	5.07156	70.908	3.61423
				72.372	13.2053	71.512	5.07156	70.94	3.61423
				72.404	13.2083	71.584	5.07156	71.012	3.61423
				72.476	13.2053	71.616	5.07156	71.056	3.61423
				72.564	13.2083	71.668	5.07156	71.132	3.61423
				72.612	13.2113	71.724	5.06618	71.164	3.61423
				72.684	13.2083	71.752	5.07156	71.224	3.61423
				72.716	13.1992	71.82	5.07156	71.256	3.61423
				72.78	13.2053	71.856	5.07156	71.316	3.61423
				72.812	13.1992	71.936	5.06618	71.348	3.62109
				72.884	13.1992	71.972	5.0769	71.424	3.62109
				72.924	13.1992	72.036	5.07156	71.468	3.62109
				73	13.1962	72.068	5.07156	71.544	3.62109
				73.036	13.1812	72.128	5.07156	71.576	3.6279
				73.092	13.1781	72.156	5.07156	71.632	3.6279
				73.12	13.1781	72.224	5.07156	71.66	3.6279
				73.172	13.1781	72.26	5.07156	71.716	3.6279
				73.2	13.1691	72.332	5.07156	71.74	3.6279
				73.26	13.1781	72.364	5.07156	71.804	3.62109
				73.3	13.1751	72.42	5.07156	71.844	3.62109
				73.38	13.1721	72.472	5.07156	71.92	3.62109
				73.456	13.1751	72.5	5.07156	71.952	3.62109
				73.488	13.1781	72.552	5.07156	72.012	3.62109
				73.548	13.1751	72.588	5.07156	72.04	3.62109
				73.576	13.1781	72.664	5.07156	72.096	3.62109
				73.636	13.1812	72.708	5.07156	72.128	3.62109
				73.712	13.1812	72.784	5.07156	72.196	3.62109
				73.756	13.1812	72.812	5.08766	72.232	3.62109
				73.836	13.1812	72.868	5.07156	72.312	3.62109
				73.872	13.1812	72.896	5.08766	72.348	3.6279
				73.936	13.1781	72.96	5.08766	72.412	3.6279
				73.964	13.1781	73.032	5.08766	72.44	3.6279
				74.024	13.1721	73.076	5.08228	72.496	3.6279
				74.06	13.1661	73.152	5.08766	72.528	3.6279
				74.136	13.1661	73.188	5.093	72.604	3.63476
				74.176	13.1661	73.256	5.093	72.648	3.63476
				74.244	13.16	73.284	5.093	72.728	3.63476
				74.272	13.157	73.348	5.09838	72.764	3.64162
				74.328	13.154	73.384	5.09838	72.824	3.63476
				74.352	13.151	73.46	5.09838	72.852	3.64162
				74.408	13.151	73.5	5.10376	72.912	3.64162
				74.44	13.154	73.58	5.10376	72.94	3.64162
				74.508	13.148	73.616	5.1091	73	3.64162
				74.552	13.142	73.672	5.1091	73.036	3.64162
				74.628	13.154	73.7	5.10376	73.108	3.64162
				74.66	13.142	73.756	5.10376	73.148	3.64162
				74.72	13.1389	73.788	5.10376	73.212	3.64844
				74.748	13.1389	73.868	5.10376	73.244	3.64162
				74.808	13.145	73.904	5.10376	73.304	3.64162
				74.884	13.1389	73.972	5.1091	73.34	3.64162
				74.924	13.145	74.004	5.10376	73.38	3.64162
				75.008	13.145	74.06	5.09838	73.468	3.64162
				75.044	13.145	74.088	5.09838	73.552	3.64162
				75.112	13.1389	74.152	5.09838	73.584	3.64162
				75.14	13.145	74.192	5.09838	73.616	3.64162
				75.2	13.1389	74.276	5.09838	73.68	3.64162
				75.232	13.1359	74.32	5.09838	73.712	3.64162
				75.304	13.1389	74.36	5.09838	73.776	3.64844
				75.344	13.1329	74.424	5.09838	73.812	3.64162
				75.42	13.1329	74.452	5.10376	73.892	3.64844
				75.456	13.1359	74.508	5.10376	73.928	3.6553
				75.516	13.1359	74.54	5.10376	73.988	3.64844
				75.544	13.1329	74.608	5.10376	74.012	3.6553
				75.604	13.1269	74.648	5.10376	74.064	3.6553
				75.636	13.1269	74.724	5.1091	74.092	3.6553
				75.672	13.1269	74.756	5.1091	74.156	3.64844
				75.748	13.1269	74.816	5.10376	74.192	3.64844
				75.784	13.1299	74.844	5.09838	74.28	3.64844
				75.852	13.1299	74.896	5.09838	74.316	3.64844
				75.908	13.1269	74.924	5.09838	74.384	3.64844
				75.936	13.1269	74.984	5.09838	74.412	3.64844
				75.992	13.1239	75.02	5.10376	74.464	3.64162
				76.024	13.1208	75.108	5.1091	74.492	3.64162
				76.1	13.1208	75.148	5.11448	74.556	3.64162
				76.14	13.1239	75.216	5.11448	74.632	3.64162
				76.22	13.1208	75.244	5.1091	74.672	3.64162
				76.252	13.1148	75.296	5.1091	74.712	3.64844
				76.312	13.1148	75.32	5.11448	74.776	3.64844
				76.336	13.1058	75.38	5.1091	74.832	3.64844
				76.388	13.1028	75.42	5.1252	74.86	3.64844
				76.416	13.1058	75.5	5.1252	74.92	3.64844
				76.48	13.1058	75.536	5.11986	74.952	3.64844
				76.52	13.1028	75.608	5.1091	75.028	3.64844
				76.6	13.1028	75.636	5.11986	75.068	3.64844
				76.636	13.1058	75.696	5.11986	75.144	3.64844
				76.7	13.1028	75.728	5.11448	75.176	3.64844
				76.728	13.1028	75.792	5.11986	75.232	3.64844
				76.788	13.1058	75.832	5.11986	75.26	3.6553
				76.82	13.1028	75.912	5.11986	75.312	3.6553
				76.9	13.0998	75.952	5.11448	75.344	3.6553
				76.944	13.1028	76.016	5.11986	75.416	3.6553
				77.032	13.1028	76.044	5.11448	75.5	3.6553
				77.064	13.1028	76.1	5.11986	75.532	3.6553
				77.128	13.0998	76.128	5.11986	75.592	3.66216
				77.16	13.0967	76.196	5.1252	75.62	3.6553
				77.224	13.0937	76.236	5.11986	75.676	3.6553
				77.3	13.0937	76.316	5.1252	75.708	3.6553
				77.336	13.0937	76.356	5.11986	75.772	3.6553
				77.412	13.0907	76.416	5.11986	75.812	3.6553
				77.444	13.0877	76.444	5.11986	75.896	3.6553
				77.504	13.0937	76.5	5.1252	75.932	3.66897
				77.528	13.0786	76.532	5.1252	76	3.66897
				77.58	13.0786	76.604	5.1252	76.032	3.66897
				77.604	13.0786	76.644	5.13058	76.088	3.67583
				77.656	13.0847	76.728	5.13058	76.116	3.66897
				77.688	13.0847	76.768	5.13058	76.188	3.67583
				77.76	13.0847	76.832	5.13058	76.228	3.67583
				77.796	13.0877	76.864	5.13058	76.308	3.67583
				77.86	13.0847	76.92	5.13058	76.348	3.67583
				77.892	13.0907	76.948	5.13058	76.408	3.68269
				77.948	13.0937	77.016	5.13058	76.436	3.67583
				77.972	13.0967	77.056	5.13058	76.496	3.67583
				78.028	13.0907	77.136	5.13058	76.524	3.67583
				78.064	13.0967	77.172	5.13058	76.596	3.67583
				78.14	13.0998	77.236	5.13058	76.636	3.67583
				78.176	13.0967	77.264	5.1252	76.712	3.67583
				78.248	13.1028	77.324	5.11986	76.78	3.67583
				78.284	13.1088	77.352	5.11986	76.808	3.67583
				78.344	13.1028	77.42	5.11986	76.872	3.67583
				78.4	13.1118	77.5	5.1252	76.936	3.67583
				78.428	13.1148	77.54	5.1252	76.972	3.67583
				78.504	13.1148	77.6	5.1252	77.048	3.67583
				78.544	13.1208	77.632	5.1252	77.088	3.67583
				78.624	13.1239	77.688	5.13058	77.156	3.67583
				78.66	13.1269	77.716	5.13058	77.184	3.67583
				78.724	13.1269	77.78	5.1252	77.236	3.67583
				78.756	13.1269	77.816	5.1252	77.268	3.67583
				78.816	13.1269	77.892	5.1252	77.328	3.68269
				78.852	13.1269	77.928	5.1252	77.364	3.68269
				78.936	13.1269	77.996	5.1252	77.452	3.68951
				78.984	13.1359	78.028	5.13058	77.496	3.68269
				79.064	13.1239	78.08	5.13058	77.564	3.68269
				79.096	13.1299	78.108	5.13058	77.592	3.67583
				79.164	13.1329	78.168	5.13058	77.648	3.67583
				79.196	13.1299	78.204	5.13058	77.676	3.67583
				79.26	13.1239	78.288	5.13058	77.74	3.67583
				79.3	13.1239	78.328	5.13596	77.776	3.67583
				79.376	13.1208	78.4	5.13596	77.86	3.68951
				79.416	13.1178	78.432	5.13596	77.9	3.68951
				79.476	13.1058	78.488	5.1413	77.936	3.68951
				79.504	13.1058	78.516	5.1413	77.996	3.68951
				79.552	13.1028	78.58	5.13596	78.024	3.69637
				79.58	13.1028	78.62	5.13596	78.076	3.69637
				79.636	13.1028	78.7	5.13596	78.104	3.69637
				79.704	13.1028	78.74	5.13596	78.168	3.69637
				79.744	13.0907	78.808	5.1413	78.208	3.69637
				79.816	13.1028	78.836	5.1413	78.288	3.69637
				79.852	13.0907	78.892	5.1413	78.324	3.69637
				79.908	13.0907	78.924	5.13596	78.396	3.69637
				79.96	13.0907	78.992	5.13596	78.424	3.69637
				79.988	13.1028	79.028	5.13596	78.488	3.69637
				80.044	13.0907	79.104	5.13596	78.528	3.69637
				80.076	13.1028	79.14	5.13596	78.612	3.69637
				80.156	13.1088	79.204	5.1413	78.66	3.69637
				80.196	13.1028	79.236	5.13596	78.736	3.69637
				80.272	13.1088	79.3	5.13596	78.772	3.69637
				80.304	13.1118	79.332	5.13596	78.828	3.68951
				80.356	13.1088	79.404	5.13596	78.856	3.68951
				80.388	13.1118	79.452	5.13596	78.904	3.68951
				80.452	13.1208	79.528	5.1413	78.932	3.68269
				80.488	13.1208	79.592	5.1413	78.98	3.68269
				80.528	13.1118	79.62	5.13596	79.008	3.68269
				80.612	13.1208	79.672	5.13596	79.076	3.68269
				80.648	13.1208	79.696	5.13596	79.108	3.68269
				80.708	13.1178	79.752	5.13058	79.168	3.68269
				80.764	13.1178	79.784	5.13058	79.196	3.68951
				80.792	13.1269	79.856	5.13058	79.256	3.68269
				80.856	13.1208	79.936	5.13058	79.284	3.68269
				80.896	13.1208	79.968	5.13058	79.352	3.68951
				80.988	13.1269	80.028	5.13596	79.388	3.69637
				81.028	13.1269	80.056	5.13596	79.476	3.69637
				81.096	13.1208	80.112	5.13596	79.524	3.69637
				81.124	13.1269	80.144	5.14668	79.604	3.69637
				81.176	13.1269	80.212	5.14668	79.64	3.70323
				81.232	13.1208	80.248	5.14668	79.712	3.69637
				81.3	13.1208	80.324	5.14668	79.74	3.70323
				81.336	13.1208	80.36	5.14668	79.804	3.70323
				81.408	13.1118	80.428	5.14668	79.832	3.70323
				81.444	13.1148	80.456	5.15206	79.896	3.70323
				81.504	13.1148	80.516	5.15206	79.924	3.70323
				81.532	13.1118	80.548	5.15206	79.98	3.70323
				81.56	13.1028	80.62	5.15206	80.008	3.69637
				81.624	13.1148	80.7	5.1574	80.06	3.71004
				81.66	13.1118	80.736	5.15206	80.088	3.70323
				81.748	13.1118	80.804	5.15206	80.156	3.70323
				81.836	13.1118	80.836	5.15206	80.196	3.70323
				81.872	13.1148	80.896	5.15206	80.28	3.70323
				81.94	13.1148	80.928	5.15206	80.32	3.70323
				81.968	13.1148	80.992	5.15206	80.388	3.70323
				82.036	13.1148	81.028	5.15206	80.416	3.70323
				82.072	13.1088	81.104	5.14668	80.476	3.70323
				82.148	13.1088	81.144	5.14668	80.504	3.71004
				82.224	13.1088	81.212	5.14668	80.572	3.7169
				82.26	13.1028	81.24	5.1413	80.608	3.7169
				82.316	13.1028	81.292	5.1413	80.688	3.7169
				82.344	13.1028	81.32	5.14668	80.728	3.7169
				82.404	13.0937	81.384	5.15206	80.796	3.7169
				82.436	13.0937	81.424	5.15206	80.824	3.7169
				82.508	13.1028	81.504	5.15206	80.88	3.72376
				82.544	13.0998	81.54	5.15206	80.912	3.72376
				82.62	13.0937	81.608	5.15206	80.98	3.72376
				82.656	13.0937	81.636	5.15206	81.016	3.72376
				82.712	13.0937	81.696	5.15206	81.1	3.72376
				82.74	13.0877	81.724	5.15206	81.14	3.72376
				82.796	13.0877	81.792	5.15206	81.204	3.7169
				82.824	13.0907	81.832	5.16278	81.236	3.72376
				82.888	13.0877	81.92	5.16816	81.292	3.7169
				82.924	13.0786	81.96	5.1735	81.324	3.7169
				83.004	13.0907	82.028	5.1735	81.4	3.7169
				83.04	13.0847	82.06	5.16816	81.436	3.72376
				83.096	13.0786	82.116	5.1574	81.516	3.7169
				83.124	13.0847	82.144	5.1574	81.552	3.72376
				83.172	13.0847	82.212	5.1574	81.616	3.72376
				83.2	13.0847	82.252	5.1574	81.648	3.72376
				83.264	13.0847	82.332	5.1574	81.712	3.72376
				83.304	13.0877	82.368	5.1574	81.744	3.72376
				83.384	13.0847	82.428	5.1574	81.82	3.72376
				83.452	13.0877	82.456	5.1574	81.856	3.72376
				83.484	13.0877	82.508	5.1574	81.928	3.7169
				83.54	13.0877	82.536	5.15206	81.96	3.7169
				83.568	13.0786	82.604	5.14668	82.012	3.7169
				83.628	13.0907	82.64	5.14668	82.036	3.7169
				83.664	13.0877	82.716	5.14668	82.084	3.7169
				83.748	13.0847	82.752	5.14668	82.108	3.7169
				83.788	13.0877	82.812	5.14668	82.168	3.7169
				83.86	13.0907	82.84	5.15206	82.204	3.72376
				83.888	13.0877	82.896	5.15206	82.276	3.72376
				83.944	13.0907	82.924	5.1574	82.308	3.72376
				83.972	13.0937	82.988	5.1574	82.372	3.72376
				84.036	13.0937	83.016	5.1574	82.404	3.73058
				84.072	13.0967	83.092	5.1574	82.468	3.73058
				84.152	13.1088	83.128	5.16278	82.5	3.73058
				84.192	13.1028	83.2	5.16278	82.58	3.73744
				84.26	13.0998	83.232	5.16816	82.628	3.73744
				84.292	13.1028	83.296	5.1735	82.72	3.73058
				84.352	13.1028	83.328	5.17888	82.76	3.73058
				84.38	13.0998	83.404	5.17888	82.82	3.73744
				84.436	13.0998	83.448	5.1735	82.848	3.73058
				84.472	13.1058	83.548	5.17888	82.896	3.73744
				84.548	13.0998	83.588	5.17888	82.924	3.7443
				84.588	13.0967	83.66	5.1735	82.992	3.73744
				84.656	13.1058	83.688	5.1735	83.028	3.73744
				84.684	13.1088	83.748	5.17888	83.104	3.73744
				84.736	13.0967	83.784	5.1735	83.136	3.73744
				84.764	13.1088	83.864	5.1735	83.196	3.73058
				84.816	13.1088	83.904	5.16816	83.22	3.73058
				84.844	13.1088	83.98	5.16816	83.272	3.73744
				84.92	13.1088	84.012	5.16816	83.3	3.73058
				85.004	13.1148	84.072	5.16816	83.364	3.73744
				85.072	13.1088	84.1	5.16278	83.4	3.7443
				85.1	13.1118	84.16	5.16278	83.484	3.7443
				85.16	13.1118	84.2	5.16278	83.52	3.73744
				85.188	13.1118	84.28	5.16278	83.588	3.73744
				85.244	13.1118	84.32	5.16278	83.62	3.73744
				85.28	13.1118	84.388	5.15206	83.68	3.73744
				85.364	13.1208	84.42	5.16278	83.708	3.73744
				85.404	13.1208	84.476	5.15206	83.78	3.75111
				85.44	13.1299	84.504	5.14668	83.824	3.75111
				85.504	13.1299	84.564	5.14668	83.916	3.75111
				85.56	13.1208	84.6	5.15206	83.952	3.75797
				85.588	13.1208	84.68	5.14668	84.016	3.75797
				85.648	13.1269	84.72	5.1413	84.04	3.75111
				85.68	13.1269	84.788	5.1413	84.096	3.7443
				85.76	13.1269	84.816	5.1413	84.128	3.7443
				85.8	13.1329	84.868	5.1413	84.156	3.7443
				85.868	13.1299	84.9	5.1413	84.228	3.75111
				85.928	13.1329	84.96	5.1413	84.308	3.75111
				85.96	13.1389	84.992	5.1413	84.344	3.75111
				86.016	13.1359	85.06	5.1413	84.408	3.75111
				86.052	13.1389	85.092	5.1413	84.44	3.75111
				86.136	13.145	85.16	5.1413	84.5	3.75111
				86.176	13.151	85.188	5.1413	84.528	3.75111
				86.252	13.1389	85.244	5.1413	84.6	3.75797
				86.288	13.154	85.272	5.1413	84.64	3.75797
				86.352	13.154	85.332	5.1413	84.724	3.75111
				86.384	13.148	85.364	5.1413	84.76	3.75797
				86.456	13.148	85.4	5.1413	84.82	3.75797
				86.5	13.148	85.476	5.14668	84.848	3.75797
				86.588	13.1359	85.512	5.14668	84.908	3.75797
				86.664	13.1359	85.576	5.14668	84.944	3.75797
				86.696	13.1329	85.604	5.14668	85.02	3.75797
				86.76	13.1329	85.664	5.14668	85.06	3.75797
				86.788	13.1299	85.692	5.14668	85.136	3.75797
				86.816	13.1178	85.752	5.14668	85.172	3.75797
				86.88	13.1118	85.788	5.14668	85.232	3.75797
				86.92	13.1118	85.824	5.15206	85.26	3.75797
				87	13.1088	85.904	5.15206	85.324	3.76483
				87.072	13.1028	85.94	5.14668	85.36	3.76483
				87.1	13.0998	86.004	5.14668	85.44	3.76483
				87.128	13.0967	86.032	5.14668	85.48	3.76483
				87.18	13.0998	86.084	5.14668	85.556	3.76483
				87.236	13.0967	86.14	5.14668	85.616	3.75111
				87.272	13.0847	86.172	5.15206	85.648	3.75111
				87.348	13.0967	86.248	5.16278	85.708	3.75111
				87.388	13.0877	86.288	5.1574	85.74	3.75111
				87.456	13.0847	86.364	5.1574	85.812	3.75797
				87.488	13.0877	86.4	5.16278	85.856	3.75797
				87.544	13.0877	86.46	5.16278	85.932	3.75797
				87.568	13.0847	86.488	5.1574	85.964	3.75797
				87.616	13.0847	86.52	5.16278	86.02	3.75111
				87.648	13.0967	86.588	5.16816	86.048	3.75111
				87.712	13.0967	86.632	5.16278	86.104	3.75111
				87.748	13.0998	86.716	5.16816	86.132	3.75111
				87.816	13.0998	86.756	5.16816	86.196	3.75111
				87.848	13.1118	86.824	5.16816	86.232	3.75111
				87.908	13.0998	86.856	5.16278	86.312	3.75111
				87.936	13.1208	86.92	5.16816	86.344	3.75111
				88	13.1208	86.956	5.1735	86.408	3.7443
				88.032	13.1178	87.036	5.16816	86.436	3.7443
				88.104	13.1178	87.12	5.1735	86.496	3.76483
				88.144	13.1208	87.156	5.1735	86.528	3.76483
				88.216	13.1239	87.22	5.16816	86.616	3.76483
				88.252	13.1239	87.244	5.16816	86.664	3.76483
				88.316	13.1329	87.272	5.1735	86.748	3.76483
				88.352	13.1299	87.316	5.16278	86.78	3.76483
				88.412	13.1239	87.38	5.16816	86.84	3.76483
				88.444	13.1299	87.42	5.1735	86.872	3.75797
				88.516	13.1299	87.5	5.16816	86.928	3.75797
				88.556	13.1239	87.536	5.16278	86.964	3.75797
				88.64	13.1239	87.6	5.16816	87.032	3.75797
				88.672	13.1269	87.628	5.16278	87.068	3.75797
				88.728	13.1239	87.68	5.16278	87.144	3.75111
				88.756	13.1148	87.736	5.16278	87.172	3.75797
				88.812	13.1269	87.768	5.16278	87.228	3.75111
				88.844	13.1088	87.844	5.1574	87.252	3.75111
				88.92	13.1088	87.884	5.16278	87.3	3.75111
				89.004	13.1148	87.956	5.16278	87.328	3.75797
				89.04	13.1239	87.992	5.1574	87.396	3.75797
				89.1	13.1148	88.052	5.1574	87.436	3.75797
				89.128	13.1239	88.08	5.16278	87.512	3.75797
				89.184	13.1269	88.14	5.16278	87.552	3.75797
				89.216	13.1239	88.176	5.16816	87.616	3.75797
				89.292	13.1269	88.212	5.1735	87.644	3.75797
				89.332	13.1269	88.3	5.1735	87.7	3.75797
				89.416	13.1269	88.38	5.1735	87.728	3.75797
				89.448	13.1299	88.416	5.1735	87.8	3.75797
				89.504	13.1299	88.484	5.1735	87.84	3.75797
				89.56	13.1299	88.516	5.1735	87.912	3.75797
				89.592	13.1269	88.58	5.17888	87.944	3.75797
				89.656	13.1299	88.612	5.17888	88.004	3.75797
				89.696	13.1269	88.684	5.1735	88.032	3.75797
				89.78	13.1239	88.724	5.16816	88.088	3.75797
				89.856	13.1269	88.788	5.16278	88.116	3.77164
				89.888	13.1239	88.816	5.16278	88.188	3.77164
				89.944	13.1148	88.868	5.16278	88.224	3.77164
				89.976	13.1148	88.896	5.16278	88.304	3.77164
				90.04	13.1148	88.956	5.16816	88.34	3.77164
				90.08	13.1118	89.028	5.16816	88.412	3.77164
				90.168	13.1118	89.068	5.16816	88.444	3.77164
				90.212	13.1178	89.14	5.16816	88.512	3.77851
				90.28	13.1118	89.176	5.16816	88.548	3.77164
				90.312	13.1088	89.232	5.16816	88.636	3.77164
				90.368	13.1028	89.26	5.16816	88.68	3.77851
				90.4	13.1028	89.312	5.16816	88.76	3.77164
				90.464	13.0967	89.34	5.16816	88.792	3.77164
				90.5	13.0998	89.372	5.1735	88.856	3.77164
				90.572	13.0998	89.44	5.1735	88.888	3.77164
				90.608	13.0907	89.476	5.1735	88.952	3.77164
				90.664	13.0907	89.552	5.1735	88.992	3.77164
				90.684	13.0937	89.616	5.1735	89.076	3.77164
				90.728	13.0907	89.644	5.1735	89.112	3.75797
				90.744	13.0937	89.7	5.1735	89.172	3.75797
				90.78	13.0937	89.724	5.1735	89.2	3.76483
				90.82	13.0998	89.78	5.1735	89.252	3.75797
				90.844	13.1028	89.816	5.1735	89.276	3.75111
				90.908	13.1028	89.896	5.1735	89.324	3.76483
				90.948	13.1058	89.936	5.1735	89.348	3.75111
				91.032	13.1299	90.004	5.1735	89.408	3.75111
				91.072	13.1359	90.036	5.17888	89.444	3.75111
				91.144	13.1389	90.092	5.18426	89.52	3.75797
				91.176	13.148	90.156	5.18426	89.552	3.75111
				91.256	13.148	90.188	5.18426	89.612	3.75797
				91.3	13.151	90.26	5.1896	89.64	3.75797
				91.396	13.148	90.3	5.1896	89.696	3.75797
				91.44	13.148	90.376	5.1896	89.724	3.75797
				91.512	13.16	90.408	5.19498	89.788	3.75797
				91.544	13.157	90.468	5.19498	89.828	3.76483
				91.6	13.148	90.492	5.19498	89.904	3.76483
				91.632	13.151	90.552	5.20036	89.94	3.77851
				91.696	13.151	90.584	5.20036	90.004	3.77851
				91.732	13.148	90.66	5.20036	90.028	3.77851
				91.8	13.148	90.7	5.2057	90.084	3.77164
				91.832	13.151	90.776	5.2057	90.112	3.77851
				91.892	13.148	90.808	5.2057	90.176	3.77851
				91.92	13.1389	90.872	5.2057	90.212	3.77851
				91.976	13.151	90.904	5.2057	90.284	3.78537
				92.004	13.151	90.968	5.20036	90.32	3.78537
				92.076	13.145	91.004	5.20036	90.38	3.78537
				92.116	13.151	91.072	5.20036	90.408	3.78537
				92.196	13.151	91.108	5.20036	90.464	3.78537
				92.236	13.151	91.184	5.20036	90.492	3.78537
				92.304	13.151	91.22	5.21108	90.556	3.78537
				92.336	13.151	91.288	5.21108	90.596	3.78537
				92.392	13.151	91.324	5.2057	90.68	3.78537
				92.424	13.145	91.392	5.2057	90.724	3.78537
				92.492	13.151	91.432	5.2057	90.796	3.78537
				92.532	13.145	91.52	5.20036	90.828	3.78537
				92.608	13.142	91.56	5.20036	90.86	3.78537
				92.64	13.145	91.624	5.20036	90.928	3.78537
				92.7	13.148	91.652	5.19498	90.96	3.79218
				92.728	13.145	91.696	5.19498	91.044	3.79218
				92.784	13.148	91.72	5.19498	91.088	3.79218
				92.816	13.148	91.768	5.19498	91.156	3.79904
				92.888	13.148	91.796	5.19498	91.188	3.79904
				92.928	13.1389	91.864	5.19498	91.244	3.79904
				93.008	13.145	91.904	5.20036	91.272	3.79904
				93.044	13.145	91.972	5.20036	91.324	3.79904
				93.076	13.145	92	5.20036	91.36	3.79904
				93.14	13.145	92.06	5.2057	91.436	3.78537
				93.204	13.148	92.092	5.2057	91.48	3.79904
				93.24	13.148	92.156	5.2057	91.556	3.78537
				93.312	13.151	92.192	5.2057	91.588	3.78537
				93.356	13.151	92.236	5.21646	91.648	3.79904
				93.444	13.151	92.32	5.21646	91.676	3.79904
				93.48	13.1359	92.356	5.21108	91.732	3.79218
				93.536	13.1329	92.424	5.21646	91.764	3.79904
				93.564	13.1269	92.452	5.21108	91.832	3.79904
				93.624	13.1269	92.512	5.21108	91.868	3.79904
				93.656	13.1269	92.54	5.21108	91.932	3.79904
				93.736	13.1239	92.608	5.21108	91.96	3.79904
				93.776	13.1208	92.644	5.21108	92.016	3.79904
				93.856	13.1208	92.72	5.21108	92.044	3.79904
				93.888	13.1208	92.756	5.21108	92.1	3.79904
				93.952	13.1118	92.82	5.21108	92.132	3.8059
				94.008	13.1088	92.848	5.21646	92.2	3.8059
				94.04	13.1118	92.904	5.2218	92.24	3.81271
				94.108	13.1088	92.928	5.21646	92.32	3.8059
				94.148	13.1028	92.988	5.21646	92.356	3.8059
				94.228	13.1028	93.016	5.2218	92.424	3.8059
				94.264	13.0998	93.084	5.2218	92.456	3.8059
				94.32	13.0937	93.12	5.2218	92.512	3.8059
				94.348	13.0967	93.192	5.22718	92.544	3.81271
				94.412	13.0998	93.22	5.22718	92.62	3.81271
				94.444	13.0967	93.276	5.22718	92.66	3.81271
				94.476	13.0786	93.304	5.23256	92.74	3.81271
				94.552	13.0967	93.364	5.2379	92.772	3.81958
				94.592	13.0786	93.4	5.2379	92.828	3.81958
				94.668	13.0756	93.484	5.2379	92.856	3.81958
				94.728	13.0756	93.524	5.24328	92.916	3.81958
				94.756	13.0786	93.592	5.24328	92.948	3.81271
				94.812	13.0756	93.624	5.2379	93.028	3.81271
				94.844	13.0756	93.684	5.2379	93.072	3.81271
				94.92	13.0756	93.712	5.24328	93.148	3.81271
				94.964	13.0726	93.772	5.2379	93.184	3.81271
				95.044	13.0726	93.808	5.24328	93.244	3.81958
				95.076	13.0726	93.888	5.24328	93.272	3.81958
				95.136	13.0726	93.928	5.24328	93.336	3.81958
				95.164	13.0666	93.964	5.24328	93.368	3.81958
				95.228	13.0696	94.032	5.24328	93.444	3.81958
				95.264	13.0606	94.064	5.24328	93.48	3.81958
				95.344	13.0575	94.124	5.24328	93.54	3.81958
				95.388	13.0545	94.156	5.24328	93.572	3.81958
				95.464	13.0545	94.224	5.24328	93.632	3.81958
				95.496	13.0485	94.304	5.24328	93.656	3.81958
				95.548	13.0425	94.34	5.24328	93.712	3.81958
				95.576	13.0425	94.408	5.24328	93.74	3.81958
				95.636	13.0394	94.436	5.24328	93.816	3.82644
				95.668	13.0394	94.492	5.24328	93.856	3.82644
				95.736	13.0364	94.556	5.24328	93.932	3.82644
				95.772	13.0274	94.592	5.24328	93.964	3.82644
				95.84	13.0214	94.636	5.24328	94.024	3.82644
				95.9	13.0183	94.72	5.24328	94.048	3.82644
				95.928	13.0183	94.756	5.24866	94.104	3.8333
				95.956	13.0153	94.816	5.24866	94.168	3.8333
				96.008	13.0183	94.844	5.24866	94.204	3.82644
				96.072	13.0183	94.9	5.254	94.288	3.8333
				96.108	13.0183	94.932	5.254	94.328	3.8333
				96.188	13.0183	94.996	5.24866	94.396	3.82644
				96.224	13.0274	95.076	5.254	94.428	3.84011
				96.284	13.0274	95.112	5.24866	94.484	3.84011
				96.312	13.0183	95.18	5.24328	94.516	3.84011
				96.364	13.0274	95.208	5.24866	94.58	3.84011
				96.392	13.0304	95.236	5.24866	94.616	3.84697
				96.452	13.0244	95.292	5.24866	94.688	3.84011
				96.484	13.0304	95.352	5.24866	94.724	3.82644
				96.564	13.0334	95.388	5.254	94.792	3.82644
				96.608	13.0364	95.464	5.254	94.82	3.84011
				96.68	13.0455	95.504	5.254	94.884	3.84011
				96.736	13.0455	95.572	5.254	94.916	3.84011
				96.764	13.0455	95.604	5.24328	94.992	3.84697
				96.82	13.0455	95.664	5.24328	95.036	3.84697
				96.856	13.0485	95.696	5.24866	95.12	3.84697
				96.936	13.0485	95.756	5.254	95.156	3.84697
				96.976	13.0425	95.784	5.254	95.216	3.84011
				97.052	13.0515	95.86	5.25938	95.24	3.84011
				97.084	13.0515	95.9	5.25938	95.292	3.84011
				97.144	13.0425	95.972	5.25938	95.32	3.84011
				97.172	13.0515	96.004	5.26475	95.376	3.84011
				97.232	13.0545	96.06	5.27009	95.448	3.84697
				97.304	13.0515	96.088	5.27547	95.488	3.84697
				97.344	13.0545	96.148	5.27547	95.556	3.84697
				97.42	13.0545	96.18	5.27547	95.584	3.84011
				97.484	13.0485	96.256	5.27547	95.636	3.84697
				97.508	13.0485	96.296	5.27547	95.664	3.84697
				97.56	13.0485	96.368	5.27009	95.716	3.84697
				97.588	13.0455	96.404	5.27009	95.748	3.84697
				97.648	13.0455	96.468	5.27009	95.82	3.85383
				97.684	13.0485	96.496	5.27009	95.852	3.84697
				97.768	13.0455	96.56	5.27009	95.928	3.85383
				97.808	13.0455	96.632	5.27009	95.964	3.84697
				97.872	13.0606	96.668	5.26475	96.024	3.84697
				97.9	13.0515	96.744	5.27009	96.048	3.84697
				97.952	13.0455	96.804	5.27009	96.108	3.85383
				97.976	13.0515	96.832	5.27009	96.14	3.85383
				98.004	13.0515	96.884	5.27009	96.216	3.85383
				98.06	13.0515	96.908	5.27009	96.256	3.86065
				98.092	13.0515	96.96	5.27009	96.34	3.86065
				98.168	13.0515	97.028	5.27009	96.38	3.86065
				98.204	13.0545	97.064	5.27009	96.444	3.86065
				98.272	13.0545	97.14	5.27547	96.476	3.86065
				98.324	13.0606	97.172	5.28085	96.54	3.86751
				98.352	13.0756	97.232	5.28085	96.576	3.87437
				98.412	13.0847	97.26	5.28085	96.656	3.88118
				98.448	13.0877	97.32	5.28085	96.696	3.88118
				98.524	13.0877	97.352	5.28619	96.772	3.88118
				98.596	13.0967	97.432	5.29157	96.8	3.88118
				98.628	13.0967	97.472	5.29157	96.86	3.87437
				98.688	13.1028	97.548	5.29157	96.892	3.86751
				98.716	13.1028	97.584	5.29695	96.968	3.86751
				98.768	13.1028	97.644	5.29157	97.008	3.86751
				98.796	13.1088	97.676	5.30233	97.088	3.86751
				98.86	13.1178	97.732	5.30233	97.124	3.86751
				98.9	13.1178	97.768	5.29157	97.188	3.86751
				98.98	13.1239	97.848	5.29157	97.216	3.86751
				99.02	13.1299	97.892	5.30233	97.268	3.86751
				99.092	13.1299	97.968	5.30233	97.296	3.86751
				99.124	13.1359	98.032	5.30233	97.356	3.86751
				99.192	13.142	98.064	5.30233	97.392	3.86751
				99.228	13.1359	98.12	5.30233	97.472	3.86751
				99.308	13.142	98.152	5.30233	97.512	3.86751
				99.396	13.142	98.22	5.30233	97.576	3.86751
				99.436	13.1389	98.3	5.29695	97.604	3.87437
				99.504	13.1389	98.336	5.29157	97.656	3.87437
				99.532	13.1389	98.4	5.30233	97.68	3.87437
				99.592	13.1389	98.428	5.29157	97.74	3.87437
				99.624	13.1329	98.484	5.29157	97.772	3.87437
				99.692	13.1389	98.512	5.29157	97.844	3.86751
				99.736	13.1359	98.54	5.29695	97.884	3.86751
				99.812	13.1329	98.612	5.29695	97.956	3.87437
				99.844	13.1359	98.652	5.29695	97.988	3.87437
				99.904	13.1359	98.732	5.30233	98.044	3.87437
				99.928	13.1359	98.772	5.30233	98.072	3.87437
				99.98	13.1359	98.84	5.30233	98.128	3.87437
				100.004	13.1359	98.872	5.30767	98.164	3.87437
				100.06	13.1359	98.936	5.30767	98.24	3.87437
				100.088	13.1299	98.968	5.30233	98.276	3.88118
				100.16	13.142	99.04	5.30233	98.348	3.88118
				100.2	13.145	99.08	5.30767	98.384	3.88118
				100.272	13.1359	99.152	5.30233	98.444	3.88118
				100.3	13.145	99.18	5.30233	98.472	3.88118
				100.356	13.16	99.232	5.31305	98.536	3.88118
				100.412	13.154	99.256	5.30767	98.572	3.88118
				100.448	13.16	99.304	5.30767	98.656	3.88118
				100.524	13.1631	99.328	5.30767	98.696	3.88804
				100.568	13.16	99.388	5.30767	98.76	3.88118
				100.648	13.1631	99.424	5.30767	98.788	3.88118
				100.68	13.1721	99.496	5.30767	98.848	3.88804
				100.736	13.1721	99.536	5.31843	98.876	3.88804
				100.792	13.1721	99.608	5.31843	98.932	3.8949
				100.824	13.1721	99.636	5.31305	98.968	3.8949
				100.888	13.1721	99.692	5.31843	99.052	3.8949
				100.924	13.1631	99.724	5.32377	99.092	3.8949
				101	13.1781	99.788	5.31305	99.164	3.8949
				101.036	13.1812	99.832	5.32377	99.192	3.88118
				101.104	13.1721	99.916	5.32377	99.248	3.88118
				101.136	13.1842	99.956	5.31843	99.276	3.8949
				101.192	13.1842	100.032	5.31843	99.336	3.8949
				101.224	13.1842	100.064	5.31843	99.368	3.8949
				101.296	13.1842	100.124	5.31843	99.436	3.8949
				101.34	13.1932	100.16	5.31843	99.472	3.8949
[truncated: 12,491 more rows]

## Sheet: Fig. 2c
0.25-1k		0.5-1k		0.25-2k		0.5-2k		0.25-4k		0.5-4k
Strain (%)	Stress (MPa)	Strain (%)	Stress (MPa)	Strain (%)	Stress (MPa)	Strain (%)	Stress (MPa)	Strain (%)	Stress (MPa)	Strain (%)	Stress (MPa)
0	0.0472	0	0.02134	0	0.02667	0	0.031	0	0.01129	0	0
0.004	0.05309	0.004	0.03962	0.004	0.03333	0.00264	0.031	0.00704	0.01129	0.004	0
0.008	0.05604	0.008	0.06399	0.004	0.04444	0.00528	0.04132	0.00704	0.01129	0.008	-0.00319
0.012	0.11207	0.012	0.09751	0.008	0.06223	0.01056	0.062	0.0176	0.01129	0.012	0
0.024	0.18876	0.02	0.19504	0.008	0.07333	0.0132	0.07232	0.02464	0.01129	0.016	-0.00319
0.116	0.76093	0.024	0.24075	0.012	0.08444	0.02112	0.08267	0.0352	0.01129	0.032	-0.00319
0.124	0.81402	0.028	0.25294	0.016	0.11779	0.04752	0.13949	0.04576	0.02262	0.036	-0.00319
0.128	0.83172	0.048	0.43884	0.072	0.50668	0.04752	0.13949	0.088	0.02262	0.1	-0.00319
0.136	0.8848	0.052	0.46321	0.076	0.52891	0.0528	0.14467	0.088	0.03392	0.108	-0.00319
0.144	0.95265	0.056	0.49978	0.084	0.56668	0.05544	0.14467	0.088	0.03392	0.112	0
0.16	1.08241	0.064	0.59119	0.088	0.59335	0.06336	0.16531	0.09504	0.03392	0.12	-0.00319
0.168	1.13846	0.072	0.63082	0.096	0.66668	0.066	0.17049	0.09856	0.02825	0.124	-0.0016
0.188	1.31837	0.084	0.771	0.104	0.70891	0.07128	0.18599	0.09856	0.03392	0.132	0
0.2	1.42454	0.096	0.85937	0.12	0.78447	0.07656	0.20149	0.10208	0.03958	0.136	-0.0016
0.212	1.52483	0.116	1.01478	0.128	0.83114	0.08448	0.20666	0.11264	0.04521	0.144	-0.0016
0.24	1.71948	0.128	1.09097	0.144	0.95781	0.08976	0.22216	0.1232	0.05087	0.152	-0.0016
0.252	1.84335	0.148	1.25249	0.156	1.02224	0.09504	0.23766	0.14432	0.05087	0.16	0.0016
0.284	2.07046	0.16	1.30429	0.176	1.16893	0.1056	0.25316	0.15488	0.05087	0.18	-0.0016
0.304	2.17367	0.192	1.45056	0.188	1.23559	0.1188	0.28416	0.17952	0.05087	0.196	-0.00319
0.34	2.43028	0.212	1.57855	0.22	1.4267	0.12672	0.28934	0.18656	0.06783	0.232	0.0016
0.36	2.5807	0.26	1.87415	0.24	1.52005	0.15576	0.33065	0.2112	0.0735	0.252	0
0.408	2.87857	0.284	2.00519	0.284	1.74005	0.1716	0.35647	0.22528	0.08479	0.28	-0.00319
0.432	3.029	0.332	2.32212	0.308	1.84005	0.20328	0.41847	0.25696	0.08479	0.3	0
0.48	3.37702	0.356	2.48059	0.356	2.0734	0.22176	0.45465	0.27808	0.09608	0.324	0
0.5	3.54809	0.396	2.79142	0.384	2.20896	0.2508	0.49596	0.32032	0.11304	0.344	-0.0016
0.536	3.84302	0.416	2.9438	0.432	2.48452	0.26664	0.52182	0.34144	0.11304	0.372	-0.0016
0.556	4.02587	0.448	3.25463	0.456	2.60896	0.29568	0.57864	0.39424	0.11304	0.392	0.0016
0.584	4.37096	0.468	3.42224	0.496	2.86675	0.30624	0.60446	0.41888	0.13	0.436	-0.0016
0.6	4.53022	0.5	3.75135	0.516	3.00008	0.33528	0.65613	0.46464	0.13567	0.46	-0.00319
0.632	4.89004	0.516	3.93115	0.548	3.2712	0.35112	0.70263	0.48576	0.14133	0.52	0.0016
0.648	5.08765	0.56	4.2816	0.564	3.4001	0.3828	0.76462	0.52448	0.16392	0.548	-0.0016
0.684	5.45633	0.584	4.44616	0.6	3.69789	0.39864	0.79048	0.5456	0.16958	0.612	-0.0016
0.7	5.65391	0.636	4.80272	0.62	3.84899	0.44088	0.86797	0.58784	0.17525	0.64	-0.0016
0.748	6.06683	0.668	4.97642	0.664	4.13568	0.46464	0.91961	0.60896	0.18654	0.692	0
0.772	6.26739	0.728	5.31467	0.688	4.29568	0.50952	0.97129	0.66176	0.20917	0.712	-0.0016
0.824	6.6685	0.776	5.66514	0.74	4.60013	0.53064	1.0126	0.68992	0.20917	0.76	0
0.852	6.88085	0.8	5.85712	0.768	4.7468	0.5676	1.10046	0.74976	0.23175	0.784	0
0.88	7.11385	0.84	6.20148	0.816	5.06459	0.58344	1.11596	0.7744	0.23742	0.844	0.0016
0.932	7.53267	0.86	6.37821	0.836	5.22904	0.6204	1.18313	0.82368	0.24875	0.88	0.00319
0.98	7.97211	0.9	6.77439	0.88	5.5335	0.63888	1.22963	0.84832	0.26571	0.956	0.00319
1	8.20511	0.924	6.96029	0.9	5.69794	0.67848	1.31226	0.89056	0.29396	0.996	0.00319
1.036	8.65048	0.972	7.33816	0.94	6.05129	0.6996	1.32776	0.91168	0.31092	1.064	0.0016
1.056	8.87463	1	7.54843	0.96	6.23351	0.74712	1.42075	0.95392	0.32221	1.092	0.00319
1.096	9.35833	1.052	7.96896	1.012	6.57797	0.76824	1.46725	0.97856	0.32221	1.14	0.00319
1.116	9.59133	1.084	8.16399	1.036	6.76907	0.81048	1.52925	1.03488	0.35613	1.164	0.00319
1.168	10.0544	1.152	8.5754	1.096	7.13799	0.82632	1.5551	1.07008	0.36179	1.216	0.00479
1.22	10.5646	1.204	8.99593	1.128	7.31355	0.86064	1.63778	1.13344	0.39004	1.276	0.00479
1.248	10.8035	1.232	9.18794	1.188	7.69133	0.87648	1.67909	1.1616	0.407	1.308	0.00319
1.312	11.2872	1.252	9.38297	1.22	7.88023	0.91344	1.74109	1.21088	0.42962	1.38	0.00479
1.344	11.5585	1.3	9.82179	1.276	8.23356	0.93192	1.77727	1.232	0.44658	1.416	0.00479
1.404	12.0953	1.324	10.026	1.3	8.40468	0.97944	1.86508	1.27424	0.47483	1.472	0.00319
1.428	12.3431	1.384	10.4343	1.344	8.78691	1.00584	1.90126	1.29536	0.49179	1.5	0.00639
1.484	12.8769	1.416	10.6537	1.368	8.96693	1.05072	1.96325	1.34464	0.50875	1.552	0.00639
1.516	13.1512	1.488	11.0804	1.416	9.32693	1.07184	2.02525	1.36928	0.52008	1.576	0.00639
1.58	13.6585	1.56	11.4796	1.444	9.51805	1.09296	2.05625	1.43616	0.57658	1.636	0.00639
1.62	13.9092	1.592	11.699	1.512	9.90251	1.12992	2.11824	1.47136	0.58792	1.672	0.00639
1.66	14.1746	1.648	12.1165	1.552	10.0781	1.1484	2.16992	1.53472	0.60488	1.748	0.00639
1.732	14.6908	1.676	12.3146	1.624	10.4648	1.19064	2.24223	1.56288	0.63879	1.788	0.00479
1.764	14.9179	1.728	12.7199	1.688	10.8447	1.2144	2.27323	1.61216	0.66704	1.86	0.00479
1.824	15.4163	1.76	12.9362	1.716	11.0203	1.26456	2.3559	1.64032	0.684	1.888	0.00798
1.888	15.8941	1.84	13.3354	1.772	11.3737	1.28832	2.3869	1.70016	0.72925	1.944	0.00639
1.92	16.1183	1.88	13.5305	1.8	11.5648	1.32792	2.46439	1.73184	0.75183	1.972	0.00639
1.996	16.602	1.964	13.951	1.868	11.9115	1.3464	2.49539	1.79872	0.78012	2.008	0.00798
2.084	17.0915	1.992	14.1522	1.904	12.0892	1.37808	2.57289	1.83392	0.81404	2.08	0.00639
2.124	17.3039	2.048	14.527	1.988	12.4492	1.39392	2.60388	1.89024	0.85925	2.124	0.00639
2.196	17.7669	2.072	14.7311	2.024	12.6226	1.43088	2.66588	1.91488	0.8875	2.204	0.00639
2.224	17.9999	2.124	15.1273	2.092	12.9359	1.44936	2.7072	1.96064	0.92142	2.24	0.01118
2.28	18.4099	2.152	15.301	2.12	13.107	1.49424	2.76919	1.98528	0.94971	2.296	0.00639
2.308	18.6134	2.212	15.6881	2.172	13.4448	1.52064	2.81055	2.04512	1.00621	2.324	0.01118
2.372	19.0647	2.248	15.8831	2.196	13.6004	1.57344	2.88804	2.0768	1.01754	2.372	0.01118
2.412	19.2888	2.32	16.2488	2.268	13.9426	1.5972	2.93454	2.1472	1.07971	2.404	0.01118
2.5	19.7047	2.356	16.4286	2.312	14.1137	1.63416	2.98621	2.17888	1.10796	2.476	0.00958
2.572	20.1559	2.424	16.8186	2.412	14.436	1.65264	3.01721	2.21056	1.13058	2.556	0.01118
2.6	20.3653	2.456	17.0015	2.456	14.6004	1.6896	3.10503	2.26688	1.18146	2.6	0.01437
2.656	20.7547	2.516	17.3276	2.524	14.916	1.70808	3.1257	2.31616	1.23233	2.676	0.01437
2.688	20.9611	2.548	17.5317	2.556	15.0649	1.75296	3.1877	2.3408	1.26625	2.704	0.01437
2.756	21.3622	2.628	17.9035	2.616	15.3449	1.77936	3.2342	2.36896	1.28888	2.764	0.01437
2.792	21.5392	2.676	18.065	2.684	15.656	1.83216	3.29101	2.4288	1.34542	2.824	0.01437
2.872	21.9285	2.76	18.4246	2.724	15.7982	1.85328	3.33237	2.464	1.37367	2.852	0.01437
2.912	22.1231	2.828	18.772	2.804	16.076	1.89288	3.3995	2.5344	1.43021	2.924	0.01437
2.98	22.483	2.86	18.9305	2.84	16.2249	1.91136	3.44086	2.5696	1.45846	2.96	0.01437
3.012	22.6658	2.928	19.2474	2.908	16.5138	1.9536	3.4925	2.62592	1.52062	3.032	0.01437
3.072	23.0345	2.964	19.4181	2.94	16.6449	1.97472	3.52867	2.65056	1.56021	3.064	0.01756
3.104	23.2233	3.052	19.7167	3	16.9338	2.02488	3.61135	2.69984	1.59413	3.12	0.01437
3.18	23.5565	3.096	19.86	3.036	17.0694	2.05392	3.61135	2.728	1.62804	3.148	0.01756
3.228	23.7394	3.184	20.1799	3.108	17.3183	2.10672	3.66816	2.79136	1.70154	3.208	0.02076
3.312	24.0668	3.216	20.3201	3.152	17.4361	2.12784	3.71466	2.82304	1.72417	3.244	0.02076
3.348	24.2231	3.28	20.5852	3.236	17.7072	2.17008	3.77152	2.89344	1.78067	3.316	0.01916
3.408	24.5357	3.308	20.7315	3.272	17.8294	2.18856	3.80251	2.92512	1.79763	3.36	0.02076
3.436	24.692	3.376	21.0119	3.34	18.0539	2.22816	3.86965	2.9744	1.87112	3.432	0.02076
3.492	24.9899	3.416	21.1368	3.372	18.185	2.25192	3.91101	2.99904	1.89938	3.492	0.01916
3.524	25.1256	3.5	21.4019	3.436	18.4161	2.31	3.95232	3.04832	1.95592	3.52	0.01916
3.604	25.4559	3.54	21.5421	3.52	18.6405	2.33904	3.973	3.07296	1.98983	3.572	0.02235
3.648	25.6004	3.608	21.7798	3.568	18.7694	2.3892	4.04532	3.13984	2.03504	3.604	0.02076
3.728	25.8718	3.636	21.8956	3.66	18.9917	2.41296	4.07631	3.17504	2.06896	3.668	0.02235
3.764	26.0193	3.688	22.1607	3.696	19.0894	2.44992	4.11763	3.25248	2.13117	3.708	0.02555
3.824	26.3054	3.716	22.2796	3.76	19.2961	2.4684	4.15899	3.28416	2.15375	3.792	0.02235
3.852	26.4292	3.776	22.496	3.788	19.4028	2.50272	4.18998	3.33696	2.21029	3.828	0.02395
3.916	26.7035	3.816	22.6331	3.856	19.5939	2.52384	4.2158	3.35808	2.24987	3.892	0.02555
3.956	26.848	3.892	22.8738	3.892	19.6828	2.574	4.2623	3.40736	2.29508	3.92	0.02874
4.04	27.0958	3.932	22.9866	3.932	19.7894	2.59776	4.2933	3.432	2.31771	3.98	0.02714
4.084	27.2108	4.008	23.2243	4.012	19.9828	2.64792	4.33979	3.49184	2.37988	4.012	0.02874
4.156	27.4674	4.04	23.3431	4.052	20.065	2.6664	4.35529	3.52352	2.4025	4.088	0.02874
4.184	27.5854	4.108	23.5595	4.116	20.2517	2.706	4.42247	3.5904	2.44771	4.132	0.02874
4.24	27.7889	4.14	23.654	4.144	20.3473	2.72448	4.44315	3.62208	2.48729	4.208	0.02874
4.268	27.9068	4.212	23.8886	4.2	20.5139	2.76672	4.48446	3.67488	2.53817	4.24	0.03034
4.332	28.1398	4.252	23.9861	4.248	20.6873	2.79048	4.52064	3.69952	2.55512	4.304	0.03034
4.368	28.2283	4.324	24.1751	4.28	20.7784	2.84328	4.55678	3.7488	2.61729	4.36	0.03034
4.452	28.4495	4.396	24.3914	4.344	20.9428	2.87232	4.58264	3.78048	2.65121	4.388	0.03193
4.492	28.5587	4.428	24.489	4.38	21.0295	2.9172	4.62913	3.84736	2.69079	4.456	0.03193
4.564	28.7533	4.48	24.6596	4.452	21.2117	2.93568	4.65495	3.88256	2.71342	4.496	0.03193
4.596	28.8359	4.508	24.7571	4.484	21.2917	2.97264	4.69113	3.96	2.79254	4.584	0.03513
4.656	29.0276	4.572	24.9491	4.544	21.4406	2.99376	4.72212	3.98816	2.79821	4.62	0.03193
4.688	29.1308	4.608	25.0223	4.572	21.5162	3.03864	4.77894	4.04096	2.84908	4.684	0.03193
4.748	29.2783	4.688	25.2081	4.632	21.6828	3.06768	4.78412	4.06208	2.87733	4.74	0.03353
4.828	29.47	4.732	25.3057	4.664	21.7473	3.12312	4.8203	4.10784	2.92258	4.768	0.03672
4.868	29.5555	4.804	25.4733	4.74	21.9006	3.14952	4.84094	4.13248	2.94517	4.828	0.03353
4.944	29.6971	4.836	25.5434	4.78	21.974	3.18912	4.87711	4.19232	3.00738	4.864	0.03672
4.972	29.7826	4.892	25.714	4.864	22.1162	3.21024	4.89779	4.23104	3.02996	4.944	0.03992
5.032	29.939	4.924	25.7902	4.896	22.1806	3.24984	4.93911	4.30144	3.06387	4.984	0.03672
5.064	30.0009	4.984	25.9273	4.956	22.3206	3.27096	4.97529	4.33664	3.09779	5.056	0.03992
5.132	30.1395	5.02	26.0035	4.984	22.3829	3.3264	4.99078	4.39296	3.14304	5.092	0.04151
5.168	30.2132	5.104	26.1529	5.048	22.4984	3.35544	5.02178	4.4176	3.16	5.148	0.03992
5.208	30.2929	5.144	26.2169	5.08	22.5606	3.41616	5.07342	4.47392	3.19958	5.176	0.04151
5.3	30.405	5.216	26.354	5.164	22.6762	3.43992	5.08378	4.50208	3.23913	5.244	0.04472
5.372	30.5318	5.248	26.4302	5.204	22.7251	3.4848	5.1096	4.57248	3.26742	5.284	0.0463
5.4	30.5849	5.308	26.5368	5.276	22.8407	3.50592	5.1251	4.60768	3.29	5.368	0.04311
5.432	30.6203	5.34	26.5947	5.336	22.9518	3.5508	5.16645	4.67456	3.32958	5.408	0.0463
5.492	30.7176	5.42	26.7258	5.36	22.9896	3.57456	5.18195	4.70624	3.37479	5.472	0.0479
5.524	30.7766	5.464	26.7867	5.424	23.0851	3.62472	5.20777	4.75904	3.40871	5.524	0.0479
5.596	30.8591	5.548	26.8781	5.46	23.1407	3.65112	5.21295	4.78368	3.42567	5.552	0.0479
5.688	30.9447	5.616	26.9939	5.544	23.2318	3.70128	5.25427	4.84352	3.46525	5.604	0.05109
5.732	30.9978	5.644	27.0427	5.588	23.2695	3.71976	5.26458	4.8752	3.48221	5.636	0.0479
5.804	31.0627	5.704	27.1189	5.668	23.3673	3.75936	5.29558	4.94912	3.52179	5.716	0.05109
5.832	31.0951	5.764	27.2377	5.7	23.4073	3.7752	5.31626	4.98432	3.55571	5.76	0.05589
5.892	31.1777	5.804	27.2773	5.764	23.4673	3.81216	5.33176	5.0512	3.58396	5.836	0.0543
5.924	31.2072	5.884	27.3413	5.796	23.5051	3.83328	5.34726	5.07936	3.60092	5.868	0.05749
6	31.2514	5.924	27.384	5.868	23.5762	3.88344	5.37826	5.12864	3.65179	5.92	0.05749
6.084	31.3193	5.996	27.4724	5.908	23.6029	3.90984	5.39375	5.15328	3.66313	5.948	0.05749
6.12	31.3517	6.024	27.4876	5.988	23.674	3.95736	5.42993	5.20608	3.69704	6.004	0.05749
6.152	31.3576	6.08	27.5577	6.028	23.7029	3.97848	5.44543	5.24128	3.714	6.036	0.05749
6.204	31.393	6.112	27.5912	6.096	23.7429	4.01808	5.45057	5.3152	3.7705	6.104	0.05909
6.232	31.4136	6.176	27.6491	6.128	23.7629	4.03656	5.47643	5.3504	3.7705	6.188	0.05909
6.288	31.4343	6.216	27.6643	6.184	23.8229	4.07616	5.50225	5.41728	3.81575	6.228	0.05909
6.324	31.4402	6.304	27.7405	6.212	23.8473	4.09728	5.51257	5.44544	3.83271	6.264	0.06707
6.404	31.4962	6.344	27.7649	6.28	23.8829	4.14744	5.53324	5.50176	3.86096	6.328	0.06547
6.444	31.5139	6.416	27.7893	6.324	23.9162	4.17648	5.5591	5.52992	3.87225	6.356	0.06867
6.52	31.5198	6.444	27.8228	6.408	23.9563	4.22664	5.59524	5.59328	3.90054	6.416	0.07027
6.588	31.5552	6.496	27.8502	6.448	23.9696	4.2504	5.60042	5.632	3.91183	6.456	0.07027
6.616	31.5552	6.524	27.8563	6.516	23.9962	4.29264	5.6211	5.70592	3.94575	6.54	0.07186
6.644	31.5552	6.596	27.8868	6.576	24.0229	4.31376	5.64174	5.7376	3.94575	6.584	0.07346
7.22	2.43322	6.64	27.9081	6.608	24.0273	4.35864	5.64692	5.79392	4.00229	6.66	0.07346
		6.728	27.9234	6.684	24.0496	4.38504	5.66241	5.82208	4.00229	6.692	0.07346
		6.764	27.9234	6.724	24.0651	4.44312	5.68823	5.87488	4.03621	6.748	0.07346
		6.824	27.9356	6.804	24.0696	4.46952	5.69341	5.90656	4.05317	6.776	0.07665
		6.88	27.9386	6.84	24.0696	4.49328	5.69341	5.96992	4.07575	6.844	0.07825
		6.908	27.9569	6.9	24.0829	4.53024	5.71923	6.00512	4.09271	6.876	0.07825
		6.976	27.9447	6.928	24.0896	4.54608	5.72959	6.072	4.11533	6.952	0.07985
		7.016	27.9569	6.984	24.0918	4.5804	5.73991	6.10016	4.121	6.992	0.07985
		7.096	27.9569	7.012	24.0963	4.59888	5.73991	6.14944	4.14363	7.056	0.07985
		7.136	27.9447	7.072	24.1074	4.6464	5.78641	6.17408	4.15492	7.084	0.08144
		7.204	27.9447	7.108	24.1096	4.6728	5.78641	6.21984	4.1945	7.136	0.08464
		7.232	27.9234	7.192	24.1096	4.72296	5.79158	6.24448	4.20012	7.196	0.08144
		7.292	27.9081	7.228	24.1074	4.74672	5.81222	6.3008	4.21146	7.228	0.08623
		7.32	27.899	7.296	24.1029	4.78632	5.82772	6.33248	4.22842	7.3	0.08623
		7.388	27.8655	7.328	24.0963	4.8048	5.84322	6.39584	4.25667	7.376	0.08623
		7.432	27.8502	7.384	24.0963	4.84176	5.8484	6.424	4.26233	7.408	0.08783
		7.516	27.8472	7.412	24.0918	4.86288	5.86908	6.4768	4.30187	7.476	0.09262
		7.56	27.838	7.48	24.0807	4.9104	5.86908	6.50144	4.30187	7.504	0.08943
		7.628	27.7862	7.52	24.074	4.9368	5.88458	6.54368	4.31883	7.564	0.09262
		7.656	27.7771	7.6	24.0718	4.99224	5.9104	6.56832	4.33579	7.596	0.09422
		7.72	27.7314	7.64	24.0651	5.01336	5.91558	6.62112	4.36408	7.672	0.09422
		7.752	27.7009	7.708	24.0518	5.05032	5.91558	6.6528	4.37538	7.716	0.09422
		7.828	27.643	7.74	24.0451	5.082	5.93621	6.72672	4.398	7.808	0.09901
		7.868	27.6308	7.8	24.0207	5.10048	5.94139	6.76544	4.41496	7.848	0.09901
		7.944	27.5455	7.832	23.9985	5.14272	5.95171	6.82528	4.43754	7.912	0.09741
		8.008	27.4785	7.904	23.9918	5.16648	5.97239	6.84992	4.44321	7.968	0.09901
		8.036	27.448	7.944	23.9829	5.21664	5.98789	6.8992	4.46583	8	0.10539
		8.088	27.3535	8.02	23.9407	5.24568	5.99307	6.92384	4.48279	8.028	0.1022
		8.112	27.3048	8.088	23.9296	5.2932	6.01889	6.97664	4.49975	8.1	0.10539
		8.176	27.2408	8.12	23.914	5.31432	6.02925	7.01184	4.51104	8.14	0.10699
		8.212	27.2011	8.176	23.8696	5.35128	6.02925	7.07872	4.54496	8.216	0.10539
		8.292	27.1067	8.204	23.8585	5.36976	6.03957	7.11392	4.54496	8.244	0.10699
		8.336	27.0549	8.272	23.8385	5.40936	6.06024	7.17376	4.55625	8.304	0.11018
		8.408	26.9665	8.316	23.814	5.43576	6.07574	7.1984	4.57888	8.36	0.10699
		8.436	26.8964	8.396	23.7873	5.48856	6.07574	7.24064	4.6015	8.388	0.10699
		8.488	26.7806	8.44	23.7785	5.51496	6.08606	7.26528	4.6015	8.456	0.11338
		8.512	26.7258	8.508	23.7407	5.56512	6.09124	7.3216	4.62413	8.5	0.11338
		8.58	26.5704	8.536	23.7096	5.58888	6.09638	7.3568	4.64671	8.588	0.11338
		8.616	26.4942	8.592	23.6807	5.62848	6.11188	7.392	4.64671	8.624	0.11657
		8.7	26.3509	8.62	23.6629	5.6496	6.11706	7.4624	4.65804	8.692	0.11657
		8.74	26.2565	8.656	23.6362	5.69976	6.12738	7.4976	4.675	8.72	0.11657
		8.812	26.0553	8.732	23.5985	5.72616	6.13256	7.55744	4.69196	8.784	0.11817
		8.84	25.9548	8.772	23.5851	5.77632	6.14288	7.5856	4.69758	8.82	0.11976
		8.9	25.7293	8.852	23.5384	5.80008	6.15838	7.64544	4.71454	8.892	0.11976
		8.932	25.5891	8.916	23.494	5.83704	6.15838	7.68064	4.7315	8.928	0.12296
		9	25.3331	8.944	23.474	5.85552	6.16356	7.75456	4.74283	9.008	0.12455
		9.04	25.1929	9	23.4184	5.89512	6.16356	7.79328	4.74283	9.044	0.12296
		9.12	24.8699	9.032	23.3896	5.9136	6.17906	7.85664	4.77108	9.108	0.12296
		9.16	24.687	9.108	23.3562	5.96112	6.18423	7.88128	4.77108	9.136	0.12296
		9.224	24.3214	9.148	23.334	5.98488	6.19455	7.92	4.77675	9.192	0.12615
		9.252	24.1111	9.232	23.2762	6.04032	6.19973	7.94112	4.78238	9.228	0.12455
		9.308	23.6418	9.268	23.2562	6.06408	6.19973	7.98336	4.79933	9.308	0.12615
		9.34	23.4102	9.328	23.2118	6.0852	6.20487	8.03616	4.805	9.352	0.13094
		9.42	22.8525	9.356	23.1762	6.1248	6.22037	8.06784	4.81629	9.436	0.13094
		9.512	22.1303	9.408	23.1251	6.14328	6.22037	8.09952	4.82763	9.468	0.12775
		9.552	21.6762	9.44	23.1051	6.18288	6.22555	8.16992	4.82763	9.528	0.13254
		9.624	20.4359	9.512	23.0473	6.20136	6.23587	8.2368	4.85021	9.556	0.13573
		9.656	19.6984	9.556	23.0229	6.25416	6.24105	8.26496	4.85588	9.612	0.13413
		9.72	17.8791	9.636	22.9896	6.2832	6.24623	8.31776	4.86717	9.68	0.13573
		9.756	16.8887	9.672	22.9629	6.336	6.25655	8.3424	4.87283	9.72	0.13892
		9.836	15.2645	9.732	22.8873	6.35712	6.25655	8.40576	4.88413	9.796	0.13892
		9.88	14.5696	9.756	22.8673	6.402	6.26173	8.44096	4.90108	9.832	0.14052
		9.968	13.2562	9.816	22.8162	6.42312	6.26173	8.51136	4.90108	9.892	0.14371
		10.012	12.3847	9.848	22.7784	6.468	6.26687	8.54656	4.90675	9.944	0.14052
		10.08	10.5532	9.924	22.7318	6.49704	6.26687	8.60288	4.92371	9.968	0.14371
		10.108	10.093	9.964	22.7095	6.55512	6.27205	8.62752	4.92938	10.024	0.14532
				10.044	22.6451	6.58152	6.27205	8.6768	4.935	10.056	0.14532
				10.108	22.5895	6.6264	6.27205	8.70144	4.95763	10.132	0.14532
				10.136	22.5629	6.64488	6.28237	8.7296	4.95763	10.176	0.14851
				10.192	22.5029	6.6792	6.28237	8.79648	4.96329	10.252	0.14532
				10.22	22.4629	6.69768	6.28237	8.8704	4.97458	10.312	0.14692
				10.288	22.4229	6.73728	6.28755	8.9056	4.98025	10.34	0.15011
				10.328	22.3962	6.76104	6.28755	8.96192	4.99154	10.368	0.15011
				10.416	22.3406	6.81384	6.29273	8.98656	4.99721	10.428	0.15011
				10.456	22.3095	6.8376	6.30305	9.0112	5.00283	10.504	0.15171
				10.52	22.2473	6.87984	6.30823	9.06048	5.0085	10.548	0.1533
				10.548	22.2162	6.90096	6.30823	9.09216	5.0085	10.596	0.1533
				10.608	22.1473	6.93792	6.31337	9.15904	5.01979	10.676	0.1533
				10.636	22.1206	6.9564	6.31337	9.19072	5.01979	10.712	0.1549
				10.708	22.0473	6.97752	6.32372	9.25408	5.03113	10.768	0.1565
				10.752	22.0117	7.03032	6.32372	9.28224	5.03113	10.796	0.15809
				10.828	21.9651	7.062	6.32372	9.33856	5.03675	10.856	0.16288
				10.864	21.9229	7.12008	6.33922	9.39488	5.03675	10.916	0.16288
				10.928	21.8428	7.14384	6.33922	9.42656	5.05371	10.956	0.16288
				10.96	21.8206	7.18608	6.34436	9.50752	5.05371	11.024	0.16767
				11.02	21.7562	7.22568	6.34436	9.54976	5.06504	11.084	0.16767
				11.056	21.7206	7.24416	6.34436	9.62368	5.06504	11.112	0.16767
				11.132	21.6651	7.28376	6.34436	9.65536	5.07067	11.168	0.16927
				11.172	21.6362	7.30224	6.34436	9.70464	5.07067	11.228	0.16927
				11.244	21.5695	7.3392	6.33922	9.72928	5.07633	11.26	0.16608
				11.296	21.5028	7.36032	6.33922	9.75392	5.07633	11.336	0.16927
				11.324	21.4695	7.40256	6.33922	9.80672	5.08763	11.384	0.17087
				11.372	21.3939	7.42104	6.33922	9.83488	5.09329	11.472	0.16767
				11.396	21.3651	7.458	6.34436	9.90176	5.09329	11.508	0.17246
				11.452	21.3117	7.47648	6.34436	9.93344	5.09896	11.572	0.17406
				11.488	21.2806	7.5108	6.34954	9.98624	5.09896	11.604	0.17246
				11.568	21.2073	7.53192	6.34954	10.0109	5.10463	11.672	0.17406
				11.648	21.1606	7.58736	6.34954	10.0531	5.12158	11.712	0.17885
				11.68	21.1228	7.6164	6.35472	10.0742	5.12158	11.8	0.17725
				11.744	21.0517	7.66128	6.35986	10.1235	5.12721	11.836	0.17725
				11.772	21.0206	7.67976	6.36504	10.1517	5.13288	11.896	0.17885
				11.828	20.9651	7.71936	6.36504	10.215	5.14417	11.924	0.18045
				11.86	20.925	7.73784	6.38054	10.2502	5.14983	11.948	0.17885
				11.932	20.8606	7.77744	6.38054	10.3206	5.14983	12.004	0.18045
				11.972	20.8317	7.79856	6.38572	10.3488	5.1555	12.028	0.18045
				12.044	20.7584	7.85136	6.39086	10.4051	5.16113	12.092	0.18045
				12.076	20.7161	7.87776	6.39086	10.4333	5.16679	12.16	0.18524
				12.136	20.6628	7.92792	6.39086	10.4896	5.16679	12.2	0.18524
				12.164	20.6273	7.94904	6.39604	10.5248	5.17808	12.264	0.18683
				12.228	20.5428	7.98864	6.39604	10.6022	5.17808	12.292	0.18843
				12.26	20.5161	8.00712	6.40122	10.641	5.18375	12.348	0.18843
				12.336	20.4539	8.052	6.40636	10.7043	5.18375	12.376	0.19162
				12.376	20.4073	8.0784	6.40636	10.7325	5.18375	12.436	0.18843
				12.452	20.3428	8.13648	6.40636	10.7888	5.18942	12.476	0.19162
				12.488	20.3139	8.16288	6.40636	10.8205	5.18942	12.556	0.19322
				12.556	20.2317	8.20776	6.40636	10.8874	5.20071	12.596	0.19162
				12.584	20.1984	8.22624	6.40636	10.9226	5.20638	12.664	0.19322
				12.652	20.1406	8.24472	6.40636	10.993	5.20071	12.696	0.19322
				12.688	20.1006	8.28696	6.41154	11.0246	5.20638	12.752	0.19322
				12.756	20.0161	8.30808	6.41154	11.081	5.212	12.78	0.19482
				12.824	19.9606	8.3556	6.41154	11.1056	5.212	12.84	0.19641
				12.86	19.9228	8.37936	6.41154	11.1584	5.21767	12.876	0.2012
				12.928	19.8339	8.42688	6.41154	11.183	5.21767	12.952	0.19641
				12.956	19.8028	8.448	6.40636	11.2429	5.22333	12.996	0.2012
				13.028	19.7339	8.49024	6.41154	11.2781	5.22896	13.068	0.2028
				13.072	19.6895	8.51136	6.41672	11.352	5.22896	13.096	0.2012
				13.168	19.6161	8.55624	6.40636	11.3837	5.22896	13.128	0.2044
				13.212	19.5784	8.58264	6.40636	11.44	5.23463	13.184	0.20759
				13.292	19.485	8.64072	6.41672	11.4682	5.23463	13.244	0.20759
				13.324	19.4339	8.66976	6.40636	11.528	5.23463	13.28	0.206
				13.388	19.3606	8.71464	6.40636	11.5562	5.23463	13.364	0.20919
				13.42	19.3183	8.73576	6.41154	11.6266	5.24029	13.404	0.20759
				13.488	19.2161	8.77008	6.41154	11.6618	5.24029	13.476	0.206
				13.568	19.1428	8.78328	6.40636	11.7216	5.24029	13.54	0.20759
				13.608	19.1005	8.8176	6.41154	11.7498	5.24029	13.568	0.20919
				13.68	18.9983	8.83872	6.40636	11.799	5.24029	13.636	0.20759
				13.712	18.9672	8.8836	6.39604	11.8237	5.24029	13.676	0.20919
				13.772	18.8761	8.90736	6.40636	11.8694	5.25158	13.768	0.21717
				13.832	18.7761	8.95752	6.40636	11.8941	5.25158	13.812	0.21398
				13.864	18.7405	8.98128	6.40636	11.9469	5.25158	13.884	0.21717
				13.9	18.7005	9.02088	6.40636	11.9786	5.25725	13.912	0.21877
				13.984	18.6094	9.03936	6.40636	12.0419	5.25725	13.968	0.21717
				14.06	18.5272	9.07896	6.40636	12.0701	5.26288	13.996	0.21558
				14.096	18.4961	9.09744	6.40636	12.1299	5.26854	14.06	0.21877
				14.148	18.4005	9.1476	6.40636	12.1546	5.26288	14.1	0.22196
				14.176	18.3494	9.174	6.41672	12.2074	5.26854	14.18	0.21877
				14.232	18.285	9.2268	6.41154	12.2355	5.26854	14.216	0.22196
				14.264	18.2383	9.25056	6.41672	12.3024	5.27983	14.252	0.22675
				14.34	18.1516	9.29808	6.41672	12.3376	5.27983	14.312	0.22196
				14.38	18.1205	9.32184	6.41672	12.4115	5.27983	14.34	0.22196
				14.456	18.0383	9.372	6.41672	12.4432	5.27983	14.4	0.22675
				14.488	17.9961	9.3984	6.41672	12.496	5.29117	14.432	0.22516
				14.548	17.9138	9.45384	6.41672	12.5242	5.29117	14.508	0.22516
				14.576	17.8716	9.48024	6.40636	12.577	5.29117	14.552	0.22675
				14.64	17.7827	9.52248	6.40636	12.6086	5.29117	14.632	0.22996
				14.676	17.7361	9.53832	6.40122	12.679	5.29117	14.696	0.22675
				14.712	17.7005	9.56472	6.39086	12.7178	5.30246	14.724	0.22996
				14.796	17.6116	9.58056	6.39086	12.7846	5.30246	14.78	0.22996
				14.876	17.5138	9.61224	6.39086	12.8163	5.30246	14.812	0.22996
				14.904	17.4694	9.63336	6.39086	12.8656	5.30246	14.888	0.22996
				14.964	17.3605	9.68088	6.39086	12.8938	5.30246	14.928	0.23475
				14.992	17.3005	9.70992	6.39086	12.9184	5.30246	15.008	0.23154
				15.056	17.1916	9.76008	6.39086	12.9818	5.30246	15.044	0.23315
				15.092	17.1383	9.78384	6.38572	13.017	5.30813	15.104	0.23633
				15.176	17.0094	9.82344	6.38572	13.0909	5.30813	15.128	0.23315
				15.216	16.9449	9.84192	6.38572	13.1261	5.30813	15.184	0.23315
				15.288	16.8316	9.88416	6.38572	13.1824	5.30813	15.248	0.23633
				15.316	16.7583	9.90528	6.38572	13.2106	5.30813	15.288	0.23794
				15.376	16.6027	9.9528	6.38572	13.2669	5.30813	15.372	0.23794
				15.404	16.5449	9.9792	6.38572	13.295	5.31375	15.444	0.23954
				15.468	16.3938	10.0241	6.38572	13.3725	5.30813	15.472	0.24592
				15.504	16.3027	10.0426	6.38572	13.457	5.30813	15.524	0.24113
				15.584	16.136	10.0795	6.39086	13.4922	5.31375	15.552	0.24592
				15.624	16.0516	10.098	6.39086	13.5238	5.31375	15.616	0.24752
				15.696	15.856	10.135	6.39604	13.5802	5.30813	15.652	0.24592
				15.728	15.7516	10.1534	6.39604	13.6083	5.31942	15.74	0.24752
				15.784	15.496	10.2036	6.39604	13.6646	5.31942	15.784	0.24752
				15.812	15.3293	10.2353	6.39604	13.6963	5.31942	15.864	0.24752
				15.884	14.9071	10.2907	6.39604	13.7632	5.31942	15.928	0.24912
				15.964	14.2671	10.3145	6.39604	13.7949	5.31942	15.956	0.25391
				16.012	13.7293	10.3567	6.39604	13.8512	5.31942	16.02	0.24912
				16.132	9.28472	10.3805	6.39086	13.8758	5.31942	16.056	0.24912
						10.428	6.39086	13.9251	5.31942	16.14	0.2555
						10.4518	6.39086	13.9498	5.31942	16.184	0.25391
						10.5046	6.39086	14.0061	5.31375	16.264	0.25231
						10.531	6.39086	14.0413	5.31375	16.292	0.25391
						10.5785	6.39086	14.1187	5.31375	16.348	0.25391
						10.5996	6.38572	14.1574	5.30813	16.376	0.25391
						10.6366	6.38572	14.2173	5.30813	16.432	0.25391
						10.6577	6.38572	14.2419	5.30813	16.468	0.2587
						10.7052	6.38572	14.2877	5.30813	16.54	0.2587
						10.7316	6.38572	14.3123	5.30813	16.576	0.2587
						10.7897	6.38572	14.3651	5.30813	16.648	0.26029
						10.8134	6.38572	14.3968	5.30813	16.68	0.26189
						10.8504	6.36504	14.4531	5.30813	16.744	0.26029
						10.8689	6.36504	14.4848	5.30813	16.776	0.26189
						10.9032	6.36504	14.5376	5.31375	16.844	0.26349
						10.9217	6.36504	14.5622	5.31375	16.928	0.26189
						10.9613	6.36504	14.6115	5.31375	16.972	0.26668
						10.985	6.36504	14.6326	5.32508	17.052	0.26668
						11.0326	6.36504	14.6854	5.32508	17.08	0.26508
						11.0537	6.36504	14.7101	5.32508	17.136	0.26508
						11.0986	6.36504	14.777	5.32508	17.192	0.26987
						11.1197	6.36504	14.8122	5.33071	17.22	0.26508
						11.1593	6.35986	14.8826	5.33638	17.292	0.26987
						11.1778	6.35986	14.9142	5.33638	17.328	0.26987
						11.22	6.35986	14.967	5.33638	17.404	0.26987
						11.2411	6.35986	14.9952	5.33638	17.44	0.26987
						11.2966	6.35986	15.048	5.33638	17.508	0.26987
						11.3203	6.35986	15.0797	5.34204	17.536	0.27466
						11.3626	6.35986	15.1501	5.33638	17.6	0.26987
						11.381	6.35986	15.1923	5.34204	17.632	0.27466
						11.418	6.35472	15.2592	5.34204	17.708	0.27466
						11.4391	6.35472	15.2874	5.34204	17.752	0.27466
						11.4866	6.34954	15.3402	5.34204	17.836	0.27466
						11.5157	6.35472	15.3683	5.34204	17.872	0.27786
						11.5738	6.35472	15.4282	5.34204	17.936	0.27786
						11.6002	6.35986	15.4669	5.34204	17.964	0.27786
						11.6266	6.35986	15.5443	5.34204	18.032	0.27786
						11.6714	6.35986	15.5795	5.34767	18.068	0.27786
						11.6899	6.35986	15.6358	5.34204	18.16	0.27786
						11.7374	6.35986	15.6605	5.34204	18.24	0.27786
						11.7638	6.35986	15.7098	5.34767	18.272	0.28265
						11.8193	6.35986	15.7344	5.34767	18.324	0.27786
						11.843	6.34954	15.7872	5.34204	18.348	0.28265
						11.8853	6.34436	15.8189	5.34767	18.4	0.28424
						11.9038	6.33922	15.8858	5.35333	18.432	0.28265
						11.9354	6.33922	15.9174	5.35333	18.504	0.28265
						11.9513	6.33922	15.9808	5.35333	18.544	0.28744
						11.983	6.32887	16.009	5.359	18.62	0.28744
						12.0014	6.32887	16.0653	5.359	18.652	0.28584
						12.0437	6.32887	16.0934	5.359	18.712	0.28744
						12.0674	6.33404	16.1568	5.359	18.74	0.29223
						12.1123	6.33404	16.1955	5.359	18.796	0.28584
						12.1334	6.33404	16.2659	5.35333	18.828	0.29223
						12.173	6.33404	16.2976	5.35333	18.904	0.29223
						12.1889	6.34436	16.3469	5.359	18.944	0.29223
						12.2206	6.34436	16.3715	5.35333	19.02	0.29223
						12.239	6.33922	16.4173	5.359	19.052	0.29223
						12.276	6.33922	16.4384	5.359	19.108	0.29382
						12.2971	6.33922	16.4912	5.359	19.132	0.29702
						12.3552	6.33922	16.5194	5.359	19.188	0.29702
						12.3816	6.33922	16.5862	5.359	19.256	0.29702
						12.4291	6.33922	16.6179	5.359	19.292	0.29542
						12.4502	6.34436	16.6742	5.36463	19.38	0.29861
						12.4978	6.34954	16.6989	5.36463	19.416	0.29702
						12.5242	6.34954	16.7482	5.37029	19.476	0.29702
						12.5822	6.34436	16.7728	5.37029	19.532	0.30021
						12.6086	6.34436	16.8291	5.37029	19.56	0.30021
						12.6614	6.34436	16.8608	5.37029	19.612	0.30021
						12.6826	6.34436	16.9382	5.37029	19.644	0.3034
						12.7222	6.34436	16.977	5.37029	19.72	0.3034
						12.7433	6.34436	17.0368	5.38158	19.76	0.3034
						12.7829	6.34436	17.065	5.38158	19.84	0.3034
						12.8066	6.33922	17.1178	5.38158	19.876	0.3066
						12.8621	6.33922	17.1424	5.38725	19.944	0.3034
						12.8911	6.32887	17.1987	5.38725	20.004	0.3066
						12.9439	6.32887	17.2339	5.37596	20.04	0.3066
						12.9677	6.32887	17.3114	5.37596	20.116	0.3066
						13.0099	6.32887	17.3818	5.38725	20.16	0.3066
						13.031	6.32887	17.4099	5.39292	20.24	0.30819
						13.0706	6.32372	17.4698	5.39292	20.272	0.31139
						13.0944	6.32372	17.5014	5.39292	20.3	0.30819
						13.1446	6.32372	17.5578	5.39292	20.348	0.31139
						13.1683	6.32372	17.593	5.39292	20.372	0.31139
						13.2158	6.31855	17.6634	5.39292	20.428	0.31139
						13.237	6.31337	17.695	5.39292	20.46	0.30979
						13.2792	6.31337	17.7549	5.39292	20.536	0.31298
						13.3003	6.31337	17.783	5.39292	20.576	0.31139
						13.3478	6.30823	17.8358	5.39854	20.648	0.31139
						13.3742	6.30823	17.864	5.39292	20.712	0.31298
						13.4244	6.30823	17.8957	5.38725	20.74	0.31777
						13.4455	6.30823	17.9661	5.38725	20.8	0.31298
						13.4851	6.30305	18.0013	5.38725	20.832	0.31777
						13.501	6.29787	18.0646	5.38725	20.904	0.31937
						13.5326	6.29787	18.0928	5.38725	20.944	0.31777
						13.5511	6.29787	18.1386	5.38158	21.024	0.31937
						13.5881	6.28755	18.1597	5.37596	21.088	0.32256
						13.6066	6.28755	18.2054	5.37596	21.116	0.32256
						13.6488	6.29787	18.2582	5.38158	21.172	0.32416
						13.6752	6.29787	18.2864	5.38158	21.2	0.32416
						13.728	6.29273	18.3427	5.38158	21.264	0.32416
						13.7518	6.29787	18.3709	5.38158	21.296	0.32256
						13.794	6.29273	18.3955	5.38158	21.372	0.32735
						13.8125	6.29273	18.4448	5.38158	21.404	0.32735
						13.8547	6.29273	18.4659	5.38158	21.472	0.32895
						13.8785	6.29787	18.5082	5.38725	21.5	0.33056
						13.9313	6.29273	18.5328	5.38725	21.556	0.33056
						13.9603	6.29787	18.5926	5.39854	21.588	0.33056
						14.0078	6.29273	18.6278	5.40421	21.656	0.33056
						14.029	6.29273	18.7088	5.4155	21.696	0.33214
						14.0659	6.29273	18.744	5.4155	21.788	0.33214
						14.087	6.29273	18.8074	5.4155	21.828	0.33056
						14.1346	6.28755	18.8355	5.4155	21.896	0.33214
						14.1583	6.28237	18.8848	5.40988	21.92	0.33375
						14.2138	6.28237	18.9094	5.40988	21.968	0.33056
						14.2402	6.28237	18.9622	5.40988	21.996	0.33375
						14.2824	6.27723	18.9974	5.42117	22.052	0.33854
						14.3009	6.28237	19.0643	5.42117	22.124	0.33375
						14.3194	6.28237	19.0995	5.42117	22.164	0.33854
						14.359	6.28237	19.1523	5.42117	22.24	0.33854
						14.4065	6.27723	19.177	5.42117	22.276	0.33854
						14.4355	6.27723	19.2227	5.43813	22.336	0.33854
						14.4936	6.27723	19.2509	5.43813	22.368	0.34014
						14.5174	6.27205	19.3142	5.43246	22.436	0.34333
						14.5596	6.26687	19.3494	5.43246	22.472	0.34333
						14.5781	6.26173	19.4269	5.43246	22.552	0.34333
						14.615	6.26173	19.4621	5.43246	22.588	0.34333
						14.6362	6.25655	19.5254	5.43813	22.652	0.34333
						14.689	6.25655	19.5536	5.44379	22.684	0.34653
						14.718	6.25655	19.617	5.44379	22.74	0.34812
						14.7708	6.25655	19.6486	5.44379	22.768	0.34653
						14.7919	6.25655	19.7261	5.44379	22.796	0.34812
						14.8342	6.25655	19.7613	5.43813	22.864	0.34812
						14.8526	6.25655	19.8246	5.43813	22.94	0.34812
						14.8922	6.24623	19.8528	5.43813	22.976	0.34812
						14.916	6.24623	19.9021	5.43813	23.044	0.34972
						14.9688	6.23587	19.9267	5.43813	23.104	0.34972
						14.9952	6.23587	19.983	5.43813	23.132	0.34972
						15.0374	6.24105	20.0147	5.43813	23.188	0.35132
						15.0612	6.23587	20.0886	5.43813	23.22	0.35291
						15.1008	6.23587	20.1203	5.43813	23.292	0.35132
						15.1193	6.23587	20.1802	5.43813	23.376	0.35291
						15.1404	6.23587	20.2048	5.43813	23.412	0.35451
						15.1879	6.23073	20.2506	5.42683	23.48	0.35291
						15.2143	6.23073	20.2752	5.42683	23.504	0.3577
						15.2724	6.23073	20.328	5.43246	23.556	0.3577
						15.2988	6.23073	20.3597	5.42683	23.58	0.3577
						15.3437	6.23073	20.4301	5.43246	23.64	0.3593
						15.3622	6.23073	20.4688	5.43246	23.68	0.3609
						15.4044	6.22555	20.5322	5.43246	23.768	0.3609
						15.4255	6.22555	20.5568	5.43246	23.812	0.3609
						15.4783	6.22037	20.6061	5.43246	23.892	0.3609
						15.5047	6.21523	20.6307	5.43813	23.924	0.36569
						15.5575	6.21523	20.6835	5.43813	23.98	0.3609
						15.5786	6.21005	20.7117	5.44379	24.012	0.36569
						15.6182	6.21005	20.775	5.44942	24.084	0.36569
						15.6367	6.20487	20.8102	5.44942	24.12	0.36409
						15.6737	6.20487	20.8736	5.44942	24.196	0.36409
						15.6948	6.20487	20.8982	5.44942	24.232	0.36409
						15.7397	6.20487	20.9229	5.44942	24.296	0.36409
						15.7634	6.19973	20.9686	5.44942	24.356	0.36409
						15.811	6.19973	20.9933	5.45508	24.388	0.36888
						15.8347	6.19455	21.0461	5.46075	24.452	0.36888
						15.8743	6.19455	21.1094	5.45508	24.488	0.36728
						15.8902	6.19455	21.1411	5.46075	24.56	0.37207
						15.9218	6.19455	21.2045	5.46075	24.592	0.37048
						15.9377	6.19455	21.2326	5.46075	24.66	0.36728
						15.972	6.18938	21.2608	5.45508	24.716	0.37048
						15.9931	6.18938	21.3136	5.46075	24.744	0.37686
						16.0459	6.18938	21.3664	5.45508	24.804	0.37048
						16.0723	6.18938	21.391	5.45508	24.836	0.37846
						16.1146	6.18938	21.4544	5.45508	24.916	0.37846
						16.133	6.18938	21.4896	5.46075	24.96	0.37527
						16.1726	6.18938	21.5565	5.46075	25.036	0.37527
						16.1938	6.18938	21.5882	5.46075	25.068	0.37527
						16.236	6.18938	21.641	5.46638	25.124	0.37527
						16.2624	6.18423	21.6656	5.46638	25.156	0.37527
						16.3178	6.18423	21.7184	5.46638	25.216	0.38006
						16.3442	6.18938	21.7466	5.47204	25.292	0.38006
						16.3891	6.18423	21.8064	5.47204	25.336	0.37846
						16.4102	6.18938	21.8416	5.47204	25.424	0.38006
						16.4498	6.18938	21.9155	5.47771	25.46	0.38006
						16.4683	6.18938	21.9472	5.47771	25.524	0.37846
						16.5106	6.18938	22.007	5.47204	25.584	0.38006
						16.5343	6.18938	22.0352	5.47204	25.616	0.38804
						16.5871	6.18938	22.0915	5.47771	25.688	0.38006
						16.6109	6.18423	22.1232	5.47771	25.728	0.38964
						16.6531	6.18423	22.1901	5.47771	25.804	0.38964
						16.6742	6.19455	22.2288	5.47771	25.868	0.38804
						16.7138	6.18938	22.2957	5.47771	25.896	0.38804
						16.735	6.18938	22.3238	5.47771	25.944	0.39123
						16.7587	6.18938	22.3766	5.47771	25.996	0.38964
						16.8089	6.18938	22.4048	5.48333	26.02	0.38964
						16.8353	6.18938	22.4646	5.48333	26.08	0.39123
						16.8854	6.18423	22.4998	5.489	26.12	0.39123
						16.9066	6.18423	22.5702	5.489	26.2	0.39283
						16.9462	6.18423	22.6019	5.489	26.236	0.39283
						16.9831	6.17906	22.6653	5.489	26.3	0.39283
						17.0016	6.17906	22.6899	5.489	26.328	0.39283
						17.0254	6.18423	22.7392	5.489	26.384	0.39602
						17.0729	6.18423	22.7674	5.489	26.448	0.39762
						17.0966	6.18423	22.8202	5.489	26.488	0.39602
						17.1442	6.18423	22.8518	5.48333	26.528	0.39762
						17.1653	6.18423	22.9222	5.47771	26.612	0.39922
						17.2022	6.18423	22.9539	5.47771	26.648	0.39762
						17.2207	6.18423	23.0102	5.47771	26.712	0.40081
						17.2577	6.18423	23.0349	5.47771	26.772	0.40241
						17.2788	6.18423	23.0771	5.48333	26.804	0.40241
						17.3237	6.18423	23.1018	5.48333	26.876	0.40241
						17.3501	6.18423	23.151	5.48333	26.916	0.40241
						17.3976	6.18423	23.1792	5.48333	27.004	0.40241
						17.4214	6.18423	23.2461	5.48333	27.08	0.40401
						17.461	6.18423	23.2778	5.48333	27.112	0.4056
						17.4794	6.18423	23.3376	5.47771	27.172	0.4056
						17.519	6.18423	23.3658	5.48333	27.232	0.4056
						17.5428	6.18423	23.4115	5.48333	27.264	0.4072
						17.5903	6.18423	23.4362	5.48333	27.328	0.4088
						17.6167	6.18423	23.4854	5.48333	27.364	0.4072
						17.6695	6.19455	23.5136	5.48333	27.436	0.4088
						17.6906	6.19455	23.5805	5.489	27.468	0.41039
						17.7302	6.19455	23.6192	5.489	27.524	0.4088
						17.7461	6.19455	23.6861	5.50029	27.548	0.41039
						17.7857	6.19455	23.7178	5.50029	27.604	0.41359
						17.8042	6.19455	23.7741	5.49467	27.636	0.41039
						17.8543	6.19455	23.7987	5.49467	27.716	0.41359
						17.8834	6.19455	23.855	5.50029	27.76	0.41518
						17.9388	6.19455	23.8902	5.50596	27.84	0.41518
						17.9652	6.19455	23.9747	5.50596	27.872	0.41359
						18.0101	6.19455	24.017	5.50596	27.932	0.41518
						18.0286	6.19455	24.0803	5.50596	27.96	0.41518
						18.0734	6.18423	24.1085	5.50596	28.02	0.41359
						18.0998	6.18423	24.1578	5.50596	28.092	0.41518
						18.1553	6.18423	24.1824	5.50596	28.136	0.41678
						18.1817	6.18423	24.2317	5.50596	28.216	0.41518
						18.2266	6.17906	24.2598	5.50596	28.284	0.41678
						18.245	6.17906	24.3232	5.50596	28.312	0.41839
						18.2794	6.17388	24.3549	5.50029	28.368	0.41839
						18.2952	6.17388	24.4112	5.50029	28.396	0.42157
						18.3295	6.17388	24.4394	5.50029	28.456	0.42318
						18.3506	6.16874	24.4886	5.50029	28.492	0.42318
						18.3982	6.16874	24.5133	5.49467	28.564	0.42318
						18.4219	6.16874	24.5661	5.50029	28.604	0.42318
						18.4694	6.16874	24.5942	5.50029	28.672	0.42318
						18.4906	6.16356	24.6646	5.50029	28.704	0.42157
						18.5275	6.16874	24.6963	5.50596	28.76	0.42318
						18.546	6.16874	24.7315	5.50596	28.792	0.42956
						18.583	6.16874	24.7878	5.51163	28.856	0.42318
						18.6041	6.17388	24.8406	5.51163	28.896	0.43116
						18.6542	6.17388	24.8688	5.51163	28.984	0.43116
						18.6806	6.17388	24.9286	5.51725	29.06	0.43116
						18.7308	6.17906	24.9674	5.51163	29.092	0.43116
						18.7546	6.17906	25.0026	5.51725	29.124	0.43116
						18.7915	6.17906	25.0694	5.52292	29.176	0.43116
						18.81	6.17906	25.1011	5.52292	29.232	0.43116
						18.8496	6.18423	25.1504	5.52292	29.264	0.43116
						18.8707	6.18423	25.1786	5.52292	29.348	0.43116
						18.9288	6.18423	25.2278	5.52292	29.392	0.43116
						18.9605	6.18423	25.2525	5.51163	29.468	0.43435
						19.0186	6.18423	25.3088	5.51163	29.496	0.43595
						19.0423	6.18423	25.3405	5.51163	29.556	0.43595
						19.0819	6.17906	25.4074	5.51163	29.612	0.43595
						19.1004	6.18423	25.439	5.51163	29.644	0.43755
						19.1374	6.17906	25.4918	5.52292	29.712	0.43595
						19.1611	6.17906	25.52	5.51163	29.752	0.44234
						19.2113	6.17906	25.5763	5.52292	29.824	0.44234
						19.2377	6.18423	25.6045	5.52858	29.86	0.44234
						19.2826	6.17388	25.6678	5.52858	29.912	0.44074
						19.301	6.17388	25.7066	5.52292	29.94	0.44234
						19.3301	6.17388	25.7805	5.52858	29.968	0.44074
						19.3459	6.16874	25.8122	5.52292	30.028	0.44074
						19.3855	6.16874	25.865	5.52292	30.096	0.44074
						19.4066	6.16874	25.8896	5.52292	30.14	0.44713
						19.4594	6.16874	25.9389	5.52858	30.224	0.44393
						19.4858	6.16874	25.967	5.52292	30.256	0.44713
						19.5307	6.17388	26.0269	5.52858	30.32	0.44872
						19.5518	6.17388	26.0621	5.52858	30.352	0.44872
						19.5888	6.17906	26.1254	5.52858	30.412	0.44872
						19.6073	6.17906	26.1571	5.52858	30.452	0.44872
						19.6442	6.17906	26.2099	5.52858	30.536	0.44872
						19.6654	6.18423	26.231	5.52858	30.584	0.44872
						19.7129	6.18423	26.2803	5.52858	30.656	0.44872
						19.7393	6.18423	26.3085	5.52858	30.688	0.45032
						19.7894	6.18423	26.3718	5.52858	30.744	0.44872
						19.8132	6.18423	26.407	5.52858	30.8	0.45032
						19.8528	6.18423	26.481	5.52858	30.832	0.45351
						19.8739	6.18423	26.5126	5.52858	30.904	0.45032
						19.9135	6.17906	26.5654	5.52858	30.944	0.45351
						19.932	6.18423	26.5901	5.52858	31.02	0.45511
						19.9822	6.18423	26.6429	5.52858	31.056	0.45511
						20.0112	6.18423	26.6746	5.52858	31.12	0.45511
						20.0614	6.18423	26.7555	5.53988	31.148	0.45671
						20.0825	6.18423	26.7978	5.53988	31.184	0.4583
						20.1194	6.18423	26.8717	5.53988	31.256	0.45671
						20.1353	6.17906	26.8998	5.53988	31.3	0.4599
						20.1722	6.17906	26.9526	5.53988	31.392	0.4615
						20.1907	6.17906	26.9808	5.53988	31.432	0.4599
						20.2092	6.17906	27.0336	5.53988	31.496	0.4599
						20.2567	6.17906	27.0653	5.53421	31.528	0.4615
						20.2805	6.17906	27.1322	5.53988	31.572	0.46309
						20.3254	6.17906	27.1638	5.53988	31.6	0.4615
						20.3465	6.17906	27.2272	5.53988	31.664	0.46309
						20.3861	6.17906	27.2554	5.53421	31.7	0.46309
						20.4046	6.18423	27.2976	5.52858	31.776	0.46309
						20.4442	6.18423	27.3187	5.52858	31.836	0.46309
						20.4653	6.18423	27.361	5.53421	31.864	0.46629
						20.5181	6.18423	27.3856	5.53421	31.912	0.46309
						20.5445	6.18423	27.449	5.53421	31.94	0.46948
						20.5946	6.18423	27.4806	5.53421	31.996	0.47108
						20.6158	6.18423	27.551	5.52858	32.068	0.47108
						20.6554	6.18938	27.5827	5.52858	32.108	0.47108
						20.6765	6.18938	27.6109	5.52858	32.196	0.47267
						20.7187	6.19455	27.6637	5.52858	32.236	0.47267
						20.7425	6.19455	27.6883	5.53988	32.272	0.47267
						20.7953	6.19455	27.7411	5.53988	32.324	0.47267
						20.819	6.19455	27.7693	5.53988	32.372	0.47267
						20.8639	6.19973	27.8291	5.53988	32.396	0.47267
						20.8824	6.19455	27.8643	5.53988	32.452	0.47267
						20.922	6.18938	27.9242	5.53421	32.488	0.47906
						20.9431	6.19455	27.9523	5.53988	32.564	0.47267
						20.9854	6.19973	28.0016	5.53988	32.6	0.47587
						21.0118	6.19455	28.0298	5.53988	32.668	0.47906
						21.0698	6.19973	28.079	5.53988	32.7	0.47587
						21.0962	6.19973	28.1072	5.53988	32.752	0.47587
						21.1385	6.19455	28.167	5.53988	32.78	0.47906
						21.157	6.18938	28.1987	5.53988	32.848	0.47906
						21.1966	6.18938	28.2621	5.55117	32.928	0.48066
						21.2177	6.18938	28.2938	5.55117	32.968	0.48226
						21.2652	6.18938	28.3466	5.55117	33.052	0.48226
						21.2916	6.18938	28.3747	5.55117	33.088	0.48226
						21.3418	6.18938	28.4346	5.55117	33.148	0.48545
						21.3655	6.18423	28.4627	5.55117	33.176	0.48545
						21.4078	6.18423	28.5331	5.55117	33.252	0.48226
						21.4236	6.18423	28.5683	5.55683	33.292	0.48864
						21.4579	6.18423	28.6387	5.55683	33.38	0.48864
						21.479	6.17906	28.6669	5.55117	33.452	0.48864
						21.5213	6.17906	28.7267	5.55683	33.484	0.48705
						21.5424	6.17906	28.7584	5.5625	33.544	0.48864
						21.5899	6.17906	28.8288	5.56813	33.568	0.48705
						21.6137	6.17906	28.8675	5.57379	33.632	0.48705
						21.6586	6.18423	28.9485	5.57379	33.668	0.49024
						21.6797	6.18423	28.9802	5.56813	33.748	0.49024
						21.7193	6.18423	29.033	5.56813	33.788	0.48864
						21.7378	6.18423	29.0576	5.56813	33.86	0.49024
						21.7774	6.18423	29.1104	5.55683	33.888	0.49343
						21.8011	6.18423	29.1386	5.55683	33.94	0.48864
						21.8592	6.18423	29.2054	5.55683	33.968	0.49024
						21.8882	6.18423	29.2406	5.5625	34.02	0.49503
						21.9384	6.18423	29.311	5.55683	34.052	0.49184
						21.9595	6.18423	29.3427	5.55683	34.116	0.49184
						21.9965	6.17906	29.399	5.55683	34.156	0.49822
						22.015	6.17906	29.4272	5.55117	34.224	0.49822
						22.0625	6.17906	29.48	5.55117	34.256	0.49503
						22.0889	6.17906	29.5117	5.55117	34.312	0.49822
						22.1364	6.17906	29.5856	5.54554	34.34	0.49663
						22.1602	6.17906	29.6208	5.53988	34.392	0.49663
						22.1998	6.19455	29.6842	5.53988	34.46	0.49663
						22.2182	6.17388	29.7123	5.53988	34.5	0.50142
						22.2552	6.17388	29.7616	5.53988	34.592	0.49982
						22.2737	6.17388	29.7862	5.53988	34.636	0.50461
						22.3186	6.17906	29.832	5.53988	34.708	0.50621
						22.345	6.17906	29.8602	5.53421	34.744	0.50621
						22.3951	6.17906	29.9235	5.53421	34.808	0.50461
						22.4215	6.18423	29.9552	5.53988	34.848	0.50621
						22.4664	6.18423	30.015	5.53421	34.94	0.5078
						22.4875	6.17906	30.0362	5.52858	34.984	0.50621
						22.5298	6.17906	30.0819	5.53988	35.02	0.5078
						22.5509	6.17906	30.103	5.53988	35.084	0.5078
						22.5958	6.17388	30.1523	5.53988	35.112	0.5078
						22.6248	6.17388	30.1805	5.53988	35.168	0.5078
						22.6776	6.17388	30.2438	5.53988	35.232	0.5078
						22.704	6.16874	30.279	5.53988	35.268	0.5094
						22.7489	6.16874	30.3494	5.53988	35.36	0.51101
						22.7674	6.17388	30.3811	5.53988	35.404	0.51101
						22.8017	6.16874	30.441	5.53988	35.48	0.51101
						22.8202	6.16874	30.4691	5.54554	35.508	0.51101
						22.865	6.16874	30.5219	5.55117	35.568	0.51259
						22.8888	6.16356	30.5466	5.55117	35.632	0.51259
						22.9363	6.16356	30.6064	5.55117	35.668	0.51101
						22.9574	6.16874	30.6451	5.54554	35.752	0.51259
						22.997	6.16874	30.712	5.54554	35.792	0.51738
						23.0129	6.17388	30.7402	5.53988	35.86	0.51101
						23.0498	6.17906	30.7894	5.53988	35.888	0.51738
						23.0683	6.17388	30.8141	5.53988	35.932	0.51899
						23.1106	6.17388	30.8704	5.53988	35.952	0.51738
						23.1343	6.17388	30.8986	5.53988	35.996	0.51738
						23.1818	6.17388	30.969	5.53988	36.02	0.51738
						23.2082	6.16874	31.0077	5.53988	36.084	0.51738
						23.2531	6.16874	31.0816	5.53988	36.12	0.5158
						23.2716	6.17388	31.1133	5.54554	36.192	0.51738
						23.3138	6.17388	31.1661	5.54554	36.228	0.52378
						23.335	6.16874	31.1942	5.53988	36.288	0.51899
						23.3798	6.17388	31.247	5.53988	36.316	0.52378
						23.4062	6.17388	31.2787	5.54554	36.368	0.52538
						23.4617	6.16874	31.3456	5.54554	36.424	0.52538
						23.4854	6.17388	31.3808	5.54554	36.456	0.52538
						23.5277	6.17388	31.4477	5.54554	36.536	0.52538
						23.5462	6.17388	31.4758	5.54554	36.576	0.52538
						23.5805	6.17388	31.5322	5.54554	36.652	0.52538
						23.599	6.17388	31.5603	5.55683	36.684	0.52697
						23.6201	6.17388	31.6272	5.55683	36.744	0.52697
						23.6702	6.17388	31.6624	5.53988	36.772	0.52857
						23.7019	6.17388	31.7293	5.53988	36.836	0.52857
						23.7574	6.17906	31.761	5.53988	36.912	0.52857
						23.7838	6.17906	31.8138	5.53988	36.96	0.52857
						23.8286	6.17906	31.8384	5.53988	37.04	0.52857
						23.8498	6.17388	31.8877	5.53988	37.076	0.53017
						23.8894	6.17906	31.9123	5.53988	37.14	0.52857
						23.9131	6.17388	31.9616	5.53988	37.2	0.53017
						23.9633	6.17388	31.9862	5.53988	37.232	0.53496
						23.987	6.17388	32.0461	5.53988	37.308	0.53176
						24.0319	6.17388	32.0778	5.53988	37.352	0.53815
						24.053	6.17388	32.1341	5.53988	37.432	0.53975
						24.09	6.17388	32.1622	5.53988	37.468	0.53815
						24.1085	6.17388	32.215	5.53988	37.528	0.53496
						24.1507	6.17388	32.2397	5.53988	37.556	0.53815
						24.1745	6.16874	32.2925	5.54554	37.616	0.53655
						24.2273	6.16874	32.3206	5.54554	37.648	0.53655
						24.2537	6.16874	32.3875	5.54554	37.728	0.53815
						24.3038	6.16874	32.4227	5.54554	37.772	0.54294
						24.325	6.17906	32.4826	5.54554	37.848	0.53815
						24.3646	6.17906	32.5072	5.54554	37.884	0.54134
						24.3883	6.17906	32.56	5.54554	37.944	0.54613
						24.4385	6.17906	32.5846	5.54554	37.972	0.54134
						24.4675	6.17388	32.6374	5.55117	38	0.54134
						24.523	6.17388	32.6691	5.55117	38.068	0.54613
						24.5467	6.17388	32.7008	5.55117	38.148	0.54613
						24.589	6.16356	32.7782	5.55117	38.228	0.54613
						24.6074	6.16356	32.8134	5.55683	38.264	0.54773
						24.6418	6.16356	32.8768	5.55683	38.324	0.54773
						24.6602	6.16356	32.905	5.55683	38.356	0.54454
						24.6972	6.15838	32.9613	5.5625	38.416	0.54773
						24.7183	6.15838	32.9894	5.55683	38.448	0.55092
						24.7658	6.15838	33.0493	5.55117	38.532	0.54613
						24.7896	6.15838	33.0845	5.5625	38.572	0.54773
						24.8318	6.14806	33.1514	5.55117	38.648	0.54933
						24.8503	6.15324	33.183	5.55117	38.68	0.54933
						24.8899	6.14288	33.2394	5.55683	38.736	0.54933
						24.9084	6.14288	33.2605	5.5625	38.76	0.55092
						24.9506	6.14806	33.3098	5.5625	38.816	0.55092
						24.9744	6.15324	33.3344	5.5625	38.848	0.55092
						25.0246	6.14806	33.3978	5.5625	38.924	0.55252
						25.0483	6.16356	33.433	5.5625	38.968	0.55412
						25.0932	6.16356	33.5034	5.5625	39.008	0.55092
						25.1117	6.16356	33.535	5.5625	39.08	0.55412
						25.146	6.15838	33.5878	5.5625	39.14	0.55731
						25.1671	6.16356	33.6125	5.5625	39.168	0.55731
						25.2067	6.16356	33.6582	5.5625	39.232	0.55731
						25.2331	6.15838	33.6829	5.5625	39.268	0.55891
						25.2859	6.15838	33.7357	5.5625	39.348	0.55731
						25.3123	6.16356	33.7674	5.5625	39.388	0.55571
						25.3572	6.15838	33.8307	5.5625	39.456	0.55731
						25.3783	6.15838	33.8589	5.55117	39.488	0.55891
						25.4206	6.15838	33.9117	5.55117	39.536	0.55571
						25.439	6.15838	33.9363	5.55117	39.588	0.5605
						25.4813	6.15838	33.9856	5.55117	39.616	0.5621
						25.505	6.15838	34.0102	5.55117	39.676	0.5605
						25.5605	6.15838	34.0666	5.55683	39.712	0.5621
						25.5869	6.15838	34.0982	5.55683	39.776	0.56689
						25.6318	6.15838	34.1686	5.55683	39.808	0.5637
						25.6502	6.15838	34.2038	5.5625	39.86	0.5637
						25.6898	6.15838	34.2637	5.5625	39.888	0.56689
						25.7083	6.14806	34.2918	5.5625	39.936	0.56689
						25.7294	6.15838	34.3411	5.5625	39.964	0.5637
						25.777	6.15838	34.3658	5.5625	40.028	0.56689
						25.8034	6.15838	34.4186	5.56813	40.064	0.57168
						25.8562	6.15838	34.4502	5.57379	40.152	0.5637
						25.8799	6.15838	34.5206	5.57379	40.2	0.56849
						25.9222	6.15838	34.5558	5.57379	40.276	0.57168
						25.9406	6.15324	34.6157	5.57379	40.308	0.57008
						25.9802	6.15324	34.6403	5.57946	40.34	0.56849
						26.0251	6.15324	34.6896	5.59075	40.4	0.57008
						26.0542	6.15324	34.7142	5.59075	40.432	0.57487
						26.1096	6.15324	34.767	5.59075	40.508	0.57008
						26.1334	6.15324	34.7987	5.58512	40.552	0.57328
						26.1756	6.15324	34.8691	5.58512	40.632	0.57807
						26.1941	6.15324	34.9078	5.58512	40.668	0.57328
						26.2126	6.15838	34.9712	5.58512	40.732	0.57328
						26.2548	6.15324	34.9994	5.58512	40.792	0.57647
						26.2812	6.14806	35.0557	5.58512	40.82	0.57647
						26.334	6.14806	35.0838	5.58512	40.892	0.57647
						26.3815	6.14806	35.1437	5.58512	40.932	0.57807
						26.4026	6.14806	35.1789	5.58512	41.008	0.57807
						26.4238	6.14806	35.2528	5.59075	41.044	0.57807
						26.4607	6.14806	35.288	5.59642	41.108	0.57807
						26.4792	6.14806	35.3478	5.58512	41.136	0.57966
						26.5188	6.14806	35.3725	5.59075	41.196	0.57807
						26.5399	6.14806	35.4253	5.59075	41.228	0.57966
						26.5927	6.14288	35.4499	5.59075	41.296	0.58126
						26.6191	6.14288	35.5062	5.59075	41.336	0.58445
						26.6719	6.14288	35.5379	5.59075	41.416	0.58126
						26.693	6.14288	35.6083	5.59075	41.452	0.58605
						26.7353	6.13774	35.64	5.59075	41.516	0.58605
						26.7564	6.13774	35.6963	5.59075	41.576	0.58445
						26.7986	6.13774	35.721	5.59075	41.608	0.58445
						26.8224	6.13774	35.7702	5.59075	41.676	0.58445
						26.8726	6.13774	35.7984	5.59075	41.712	0.58445
						26.899	6.13774	35.8582	5.59075	41.788	0.58445
						26.9386	6.13774	35.897	5.59075	41.824	0.58445
						26.957	6.13774	35.9674	5.59075	41.888	0.58445
						26.9887	6.13256	35.999	5.59642	41.944	0.58445
						27.0046	6.13256	36.0518	5.59642	41.976	0.58765
						27.0415	6.13256	36.0765	5.59642	42.036	0.58605
						27.0653	6.13256	36.1258	5.59642	42.108	0.58765
						27.1181	6.13256	36.1539	5.60771	42.148	0.59244
						27.1445	6.13256	36.2067	5.59642	42.228	0.58765
						27.1946	6.13256	36.2349	5.60771	42.264	0.59244
						27.2131	6.13774	36.2982	5.60771	42.328	0.59244
						27.2527	6.13256	36.3264	5.60771	42.36	0.59244
						27.2738	6.13774	36.3827	5.59642	42.424	0.59244
						27.3161	6.14288	36.4109	5.60771	42.464	0.59244
						27.3398	6.13774	36.4602	5.60208	42.548	0.59403
						27.3953	6.13774	36.4883	5.60208	42.588	0.59244
						27.4217	6.14288	36.5446	5.60208	42.664	0.59403
						27.4718	6.13774	36.5763	5.60208	42.692	0.59403
						27.493	6.13256	36.6502	5.60208	42.752	0.59244
						27.5352	6.13256	36.6854	5.60208	42.812	0.59244
						27.5563	6.13774	36.7382	5.60208	42.844	0.59723
						27.6012	6.13774	36.7664	5.60208	42.92	0.59403
						27.625	6.13774	36.8157	5.60208	42.96	0.59723
						27.6751	6.13774	36.8403	5.60208	43.032	0.59882
						27.7015	6.13256	36.9002	5.60208	43.064	0.59882
						27.7438	6.13256	36.9354	5.60208	43.12	0.59882
						27.7596	6.12738	37.0058	5.61337	43.148	0.60042
						27.7939	6.12738	37.041	5.61904	43.204	0.60042
						27.8124	6.12738	37.1008	5.61337	43.236	0.60042
						27.852	6.12224	37.129	5.61337	43.312	0.60521
						27.8731	6.12224	37.1818	5.61337	43.392	0.60521
						27.9233	6.11706	37.2099	5.61337	43.428	0.60361
						27.9497	6.11706	37.2768	5.61337	43.492	0.60521
						27.9946	6.12224	37.3155	5.61904	43.516	0.60521
						28.013	6.11706	37.3894	5.61904	43.564	0.60361
						28.05	6.11706	37.4211	5.61904	43.592	0.60521
						28.0685	6.12738	37.4774	5.61904	43.652	0.61
						28.1081	6.11706	37.5021	5.61904	43.688	0.6084
						28.1292	6.11706	37.5514	5.61904	43.768	0.60521
						28.1794	6.11706	37.576	5.61337	43.812	0.6084
						28.2031	6.12224	37.6288	5.61337	43.88	0.61
						28.2242	6.11706	37.657	5.61337	43.912	0.6084
						28.2665	6.12224	37.7238	5.61337	43.968	0.61
						28.285	6.12224	37.752	5.61337	43.996	0.61161
						28.3246	6.12224	37.8048	5.61337	44.056	0.61
						28.343	6.12224	37.833	5.61337	44.092	0.61
						28.3906	6.12224	37.8858	5.61337	44.168	0.61319
						28.417	6.13256	37.9139	5.61904	44.204	0.61
						28.475	6.13256	37.9773	5.61904	44.272	0.61
						28.5014	6.13256	38.0125	5.62467	44.304	0.61319
						28.5463	6.13256	38.0864	5.62467	44.356	0.61319
						28.5674	6.13256	38.1181	5.61904	44.384	0.61319
						28.6097	6.13256	38.1779	5.61904	44.444	0.61319
						28.6334	6.13256	38.2026	5.61904	44.516	0.61319
						28.6862	6.13256	38.2554	5.61337	44.556	0.61319
						28.7153	6.12738	38.28	5.60771	44.636	0.61319
						28.7681	6.13256	38.3398	5.60771	44.668	0.6164
						28.7945	6.13256	38.375	5.61337	44.728	0.6148
						28.8367	6.12738	38.4419	5.61337	44.756	0.61959
						28.8552	6.11706	38.4736	5.61337	44.812	0.61959
						28.8948	6.12224	38.5018	5.61337	44.848	0.61959
						28.9186	6.11706	38.551	5.61337	44.928	0.61959
						28.9714	6.11706	38.5792	5.61337	44.968	0.61959
						28.9978	6.11706	38.6285	5.61337	45.044	0.61959
						29.0479	6.11706	38.6566	5.61337	45.076	0.61959
						29.069	6.11188	38.72	5.61904	45.136	0.62279
						29.1034	6.11706	38.7517	5.61904	45.168	0.62438
						29.1218	6.11706	38.8115	5.61904	45.228	0.62279
						29.1641	6.11188	38.8397	5.61904	45.296	0.62438
						29.1852	6.11188	38.896	5.62467	45.336	0.62598
						29.2327	6.11188	38.9206	5.63033	45.412	0.62438
						29.2538	6.11188	38.9805	5.63033	45.448	0.62917
						29.2987	6.10674	39.0122	5.63033	45.508	0.63077
						29.3198	6.10674	39.0861	5.636	45.536	0.62917
						29.3542	6.10674	39.1213	5.63033	45.596	0.62917
						29.3726	6.10674	39.1846	5.62467	45.664	0.62917
						29.4122	6.09638	39.2128	5.62467	45.704	0.62917
						29.4334	6.10674	39.2586	5.61904	45.788	0.62917
						29.4862	6.10674	39.2832	5.61904	45.86	0.63077
						29.5126	6.09638	39.3254	5.61904	45.888	0.63077
						29.5627	6.11188	39.3536	5.62467	45.944	0.63077
						29.5838	6.11188	39.417	5.62467	45.972	0.63237
						29.6234	6.11188	39.4522	5.62467	46.032	0.63237
						29.6446	6.11188	39.5226	5.63033	46.068	0.63077
						29.6842	6.11188	39.5507	5.63033	46.144	0.63237
						29.7079	6.11188	39.607	5.63033	46.176	0.63716
						29.7317	6.11188	39.6317	5.63033	46.24	0.63077
						29.7871	6.11706	39.688	5.63033	46.268	0.63396
						29.8162	6.11706	39.7162	5.63033	46.328	0.64195
						29.861	6.11188	39.7795	5.63033	46.356	0.63716
						29.8822	6.11188	39.8077	5.63033	46.412	0.63716
						29.9191	6.10674	39.8675	5.63033	46.448	0.63716
						29.9402	6.10674	39.8922	5.63033	46.528	0.64035
						29.9878	6.10674	39.9414	5.636	46.568	0.63716
						30.0142	6.10674	39.9661	5.62467	46.644	0.64035
						30.0643	6.10156	40.0154	5.62467	46.672	0.64195
						30.0854	6.10156	40.04	5.62467	46.728	0.64035
						30.125	6.10156	40.1069	5.64163	46.756	0.64195
						30.1435	6.10156	40.1421	5.636	46.808	0.64195
						30.1778	6.10156	40.209	5.64163	46.836	0.64354
						30.199	6.10156	40.2371	5.64163	46.904	0.64195
						30.2412	6.10156	40.2934	5.64163	46.944	0.64354
						30.265	6.09638	40.3181	5.636	47.024	0.64514
						30.3151	6.10156	40.3744	5.64163	47.06	0.64354
						30.3415	6.09638	40.4026	5.64163	47.12	0.64514
						30.3864	6.09638	40.4624	5.64163	47.148	0.64833
						30.4049	6.09638	40.4976	5.65296	47.208	0.64514
						30.4418	6.09638	40.561	5.65296	47.244	0.64354
						30.4603	6.09638	40.5926	5.65296	47.328	0.64993
						30.5052	6.09124	40.649	5.65296	47.372	0.64993
						30.529	6.09124	40.6771	5.65296	47.452	0.64674
						30.5765	6.09638	40.737	5.65296	47.488	0.64993
						30.6002	6.09124	40.7722	5.65858	47.548	0.64993
						30.6425	6.09124	40.8566	5.65858	47.58	0.64993
						30.661	6.09638	40.8918	5.65858	47.648	0.64993
						30.6979	6.09638	40.9622	5.65858	47.688	0.65472
						30.719	6.09638	40.9939	5.65858	47.772	0.64993
						30.7639	6.09638	41.0467	5.65858	47.812	0.64993
						30.7903	6.10156	41.0749	5.65858	47.88	0.65472
						30.8537	6.09638	41.1277	5.65858	47.908	0.64993
						30.8827	6.09638	41.1558	5.65858	47.96	0.64993
						30.9276	6.09638	41.2157	5.65858	48.012	0.65472
						30.9461	6.09124	41.2509	5.65296	48.044	0.65632
						30.983	6.09124	41.3072	5.65296	48.116	0.65632
						31.0042	6.09124	41.3283	5.65296	48.156	0.65632
						31.0438	6.09124	41.3776	5.64163	48.232	0.65632
						31.0622	6.08606	41.3987	5.64163	48.292	0.65632
						31.1045	6.08606	41.4515	5.64729	48.32	0.65791
						31.1256	6.08606	41.4797	5.64163	48.376	0.66111
						31.1652	6.08088	41.5501	5.64729	48.408	0.65791
						31.1837	6.08606	41.5853	5.64729	48.472	0.65791
						31.2206	6.08606	41.6486	5.64729	48.512	0.66111
						31.2391	6.08606	41.6768	5.64163	48.552	0.65791
						31.2814	6.08606	41.7296	5.64729	48.632	0.65791
						31.3078	6.08606	41.7578	5.64729	48.7	0.66111
						31.3632	6.08606	41.8176	5.64163	48.732	0.6643
						31.3896	6.08606	41.8528	5.64729	48.764	0.66111
						31.4371	6.08606	41.9302	5.64729	48.828	0.6643
						31.4582	6.08606	41.9654	5.64729	48.864	0.66749
						31.4952	6.08088	42.0288	5.64729	48.948	0.6643
						31.5137	6.08606	42.0534	5.65296	48.992	0.6659
						31.5586	6.08606	42.1062	5.64729	49.068	0.66749
						31.585	6.08606	42.1344	5.64729	49.1	0.67069
						31.643	6.08606	42.1907	5.64729	49.16	0.66909
						31.6694	6.08606	42.2224	5.65296	49.188	0.67069
						31.7143	6.08606	42.2893	5.64163	49.248	0.67069
						31.7328	6.08606	42.321	5.65858	49.32	0.67069
						31.7698	6.08088	42.3773	5.65858	49.36	0.67069
						31.7882	6.08088	42.4019	5.64729	49.436	0.67069
						31.8094	6.07574	42.4547	5.64729	49.468	0.67069
						31.8569	6.08088	42.4794	5.65296	49.532	0.67069
						31.8833	6.07574	42.5357	5.64729	49.588	0.67069
						31.9308	6.08088	42.5674	5.65296	49.616	0.67069
						31.9519	6.07574	42.6378	5.65296	49.688	0.67069
						31.9942	6.08088	42.6765	5.65296	49.728	0.67548
						32.0126	6.08088	42.7363	5.64729	49.816	0.67069
						32.0496	6.08088	42.761	5.65296	49.852	0.67388
						32.0707	6.07574	42.8102	5.64729	49.916	0.67548
						32.1156	6.08088	42.8349	5.64163	49.944	0.67548
						32.1446	6.08088	42.8912	5.64163	50	0.67548
						32.2001	6.08088	42.9264	5.65296	50.028	0.67548
						32.2238	6.08606	42.9968	5.64163	50.088	0.67867
						32.2661	6.08606	43.0285	5.64729	50.12	0.67548
						32.2872	6.08606	43.0883	5.65296	50.188	0.67867
						32.3242	6.08606	43.1165	5.65296	50.216	0.68027
						32.3453	6.08088	43.1658	5.64729	50.268	0.67867
						32.3928	6.07574	43.1939	5.65296	50.292	0.67867
						32.4166	6.07574	43.2432	5.65296	50.34	0.68027
						32.4641	6.07574	43.2749	5.65296	50.364	0.68027
						32.5063	6.07574	43.3382	5.65296	50.412	0.68027
						32.5248	6.07574	43.3664	5.65296	50.444	0.68027
						32.5459	6.07574	43.4227	5.65296	50.52	0.68186
						32.5829	6.07574	43.4474	5.64163	50.56	0.68186
						32.604	6.07056	43.4966	5.65296	50.644	0.68346
						32.6542	6.07056	43.5178	5.65296	50.712	0.68506
						32.6779	6.07574	43.5741	5.64729	50.74	0.68506
						32.7281	6.06538	43.6058	5.65296	50.8	0.68506
						32.7492	6.07056	43.6797	5.65858	50.832	0.68665
						32.7888	6.07574	43.7149	5.65296	50.908	0.68506
						32.8073	6.07056	43.7818	5.65858	50.952	0.68506
						32.8469	6.07056	43.8134	5.66425	51.028	0.68825
						32.868	6.07056	43.8733	5.66425	51.06	0.68825
						32.9129	6.07056	43.905	5.66425	51.124	0.68825
						32.9366	6.07056	43.9718	5.66425	51.148	0.68825
						32.9842	6.07056	44.007	5.66425	51.204	0.69304
						33.0053	6.07056	44.0774	5.66425	51.232	0.68825
						33.0422	6.06538	44.1056	5.66425	51.3	0.69304
						33.0792	6.07056	44.1584	5.66425	51.336	0.69304
						33.0977	6.07056	44.1795	5.65858	51.412	0.69464
						33.1399	6.06538	44.2218	5.65858	51.444	0.69464
						33.1637	6.06538	44.2429	5.65858	51.472	0.69623
						33.2165	6.06538	44.2675	5.65296	51.528	0.69464
						33.2402	6.06538	44.3274	5.64729	51.556	0.69464
						33.2878	6.06538	44.3626	5.65296	51.612	0.69464
						33.3062	6.06538	44.4259	5.64729	51.688	0.69623
						33.3458	6.06538	44.4576	5.64729	51.728	0.69464
						33.367	6.06538	44.5104	5.65296	51.808	0.69623
						33.3881	6.07056	44.535	5.65858	51.844	0.69623
						33.4382	6.07056	44.5843	5.65858	51.908	0.69623
						33.4646	6.06538	44.609	5.65858	51.94	0.69623
						33.5148	6.07056	44.6723	5.65858	51.996	0.69783
						33.5386	6.07056	44.7075	5.66425	52.028	0.70102
						33.5755	6.06538	44.7744	5.66425	52.1	0.70102
						33.594	6.06024	44.8061	5.65858	52.144	0.70102
						33.6336	6.07056	44.8624	5.65858	52.22	0.70102
						33.6547	6.06024	44.887	5.66425	52.252	0.70102
						33.7075	6.06024	44.9363	5.65858	52.316	0.70102
						33.7366	6.06024	44.961	5.65858	52.348	0.70423
						33.792	6.06024	45.0243	5.66425	52.412	0.69944
						33.8158	6.06024	45.063	5.66425	52.448	0.70423
						33.8554	6.06024	45.1405	5.66425	52.528	0.70742
						33.8765	6.06538	45.1757	5.66425	52.568	0.70581
						33.9161	6.06024	45.232	5.66425	52.64	0.70581
						33.9372	6.06024	45.2602	5.66425	52.672	0.70581
						33.9794	6.06024	45.3094	5.67554	52.728	0.70902
						34.0032	6.06024	45.3376	5.67554	52.756	0.70581
						34.0454	6.06024	45.4045	5.66992	52.812	0.70902
						34.0692	6.06024	45.4432	5.66992	52.84	0.7106
						34.1062	6.06024	45.5101	5.66992	52.912	0.70902
						34.122	6.06024	45.5418	5.66992	52.952	0.7106
						34.159	6.06024	45.591	5.66992	53.024	0.71221
						34.1774	6.06024	45.6157	5.66992	53.084	0.7106
						34.2223	6.06024	45.665	5.66992	53.112	0.7106
						34.2487	6.06024	45.6896	5.66992	53.164	0.71221
						34.2989	6.06024	45.7494	5.67554	53.192	0.7154
						34.3226	6.07056	45.7811	5.67554	53.256	0.71221
						34.3649	6.07056	45.8445	5.66992	53.288	0.7154
						34.386	6.06538	45.8726	5.66992	53.364	0.717
						34.4282	6.07056	45.9254	5.66425	53.404	0.7154
						34.4494	6.07056	45.9501	5.66425	53.468	0.717
						34.5074	6.07056	45.9994	5.66425	53.496	0.717
						34.5391	6.07056	46.024	5.65858	53.552	0.717
						34.5946	6.07056	46.0874	5.65858	53.584	0.7154
						34.6183	6.07574	46.119	5.66992	53.652	0.717
						34.6606	6.07056	46.1894	5.66992	53.692	0.72179
						34.6817	6.07056	46.2211	5.66992	53.784	0.7186
						34.7239	6.06538	46.2774	5.67554	53.832	0.72179
						34.745	6.06538	46.3021	5.67554	53.868	0.72498
						34.7952	6.06538	46.3549	5.66992	53.936	0.72179
						34.8163	6.06024	46.383	5.67554	53.968	0.72179
						34.8612	6.06024	46.4534	5.68121	54.036	0.72498
						34.8797	6.05506	46.4922	5.68121	54.076	0.72498
						34.9166	6.05506	46.559	5.67554	54.16	0.72179
						34.9325	6.05506	46.5907	5.68121	54.204	0.72498
						34.9694	6.05506	46.6435	5.68121	54.276	0.72658
						34.9906	6.05506	46.6682	5.68121	54.308	0.72498
						35.0381	6.05506	46.7139	5.68121	54.364	0.72658
						35.0671	6.05506	46.7386	5.68687	54.392	0.72658
						35.112	6.05506	46.7878	5.68121	54.456	0.72658
						35.1331	6.05506	46.8125	5.68687	54.496	0.72339
						35.1727	6.05506	46.8723	5.68687	54.568	0.72977
						35.1912	6.05506	46.9005	5.68121	54.604	0.72498
						35.2282	6.05506	46.9533	5.68121	54.66	0.72498
						35.2493	6.05506	46.9779	5.68687	54.688	0.73137
						35.2942	6.05506	47.0307	5.6925	54.736	0.73137
						35.3206	6.06024	47.0554	5.6925	54.76	0.72818
						35.3681	6.04989	47.1187	5.69817	54.808	0.73137
						35.3918	6.06024	47.1574	5.70383	54.836	0.73137
						35.4288	6.06024	47.2384	5.70383	54.904	0.72818
						35.4473	6.06024	47.2771	5.69817	54.94	0.72818
						35.4869	6.06024	47.337	5.69817	55.02	0.73297
						35.508	6.06024	47.3651	5.69817	55.052	0.73616
						35.5582	6.06024	47.425	5.6925	55.116	0.73137
						35.5846	6.06024	47.4602	5.6925	55.144	0.73616
						35.6347	6.06024	47.5411	5.6925	55.208	0.73776
						35.6585	6.06024	47.5834	5.68687	55.244	0.73616
						35.6954	6.06024	47.6608	5.68687	55.328	0.73776
						35.7139	6.06024	47.6925	5.68687	55.368	0.73776
						35.7482	6.06024	47.7558	5.68687	55.448	0.73776
						35.7667	6.06538	47.791	5.68687	55.52	0.73776
						35.8116	6.06538	47.8685	5.68687	55.556	0.73935
						35.838	6.07056	47.9037	5.68687	55.62	0.73776
						35.8882	6.07056	47.967	5.68121	55.66	0.74095
						35.9093	6.06538	47.9952	5.68121	55.74	0.74095
						35.9436	6.06538	48.041	5.68121	55.78	0.74095
						35.9621	6.06538	48.0656	5.67554	55.856	0.74095
						35.999	6.06538	48.1184	5.66992	55.892	0.74095
						36.0175	6.06538	48.1501	5.66992	55.948	0.74414
						36.065	6.06538	48.231	5.66992	55.98	0.74255
						36.0941	6.06538	48.2698	5.66992	56.044	0.74414
						36.1522	6.06538	48.3366	5.66992	56.084	0.74574
						36.1759	6.08088	48.3648	5.66425	56.168	0.74414
						36.2182	6.08088	48.4106	5.65858	56.244	0.74574
						36.2366	6.08088	48.4282	5.65858	56.276	0.74574
						36.2762	6.08088	48.4704	5.65858	56.336	0.74574
						36.3	6.08088	48.4915	5.65858	56.368	0.74574
						36.3554	6.07574	48.5408	5.65858	56.428	0.75053
						36.3818	6.07574	48.569	5.65858	56.464	0.75053
						36.432	6.08088	48.6253	5.65858	56.54	0.74574
						36.4531	6.07574	48.6534	5.65296	56.576	0.75053
						36.4927	6.07574	48.7062	5.65858	56.64	0.75213
						36.5112	6.07574	48.7309	5.65858	56.696	0.75053
						36.5297	6.07574	48.7766	5.65296	56.72	0.75213
						36.5719	6.07574	48.8013	5.65296	56.776	0.75213
						36.5983	6.07056	48.8541	5.65296	56.804	0.75053
						36.6485	6.07056	48.8858	5.65296	56.868	0.75053
						36.6696	6.07056	48.9526	5.65858	56.948	0.75213
						36.7118	6.06538	48.9878	5.65858	56.988	0.75053
						36.7303	6.07056	49.0512	5.65858	57.06	0.75532
						36.7699	6.07056	49.0794	5.65858	57.092	0.75532
						36.8148	6.07574	49.1322	5.65858	57.148	0.75532
						36.8386	6.07574	49.1568	5.65858	57.176	0.75213
						36.8993	6.07574	49.2166	5.65858	57.244	0.75532
						36.9283	6.07574	49.2554	5.65858	57.28	0.75213
						36.9785	6.07574	49.3328	5.65858	57.36	0.75213
						36.9996	6.08088	49.368	5.65858	57.436	0.75372
						37.0181	6.07574	49.4278	5.65858	57.468	0.75692
						37.055	6.07574	49.456	5.65858	57.528	0.75532
						37.0762	6.07574	49.5123	5.65858	57.556	0.75692
						37.121	6.07574	49.537	5.65858	57.584	0.75852
						37.1474	6.06538	49.5968	5.66992	57.644	0.75692
						37.1923	6.06538	49.632	5.66992	57.712	0.75852
						37.2134	6.06538	49.7059	5.65858	57.752	0.76011
						37.253	6.06024	49.7376	5.65858	57.82	0.75852
						37.2715	6.06024	49.7974	5.65858	57.852	0.75852
						37.3058	6.06538	49.8221	5.65858	57.912	0.76011
						37.327	6.06538	49.8784	5.65858	57.936	0.76171
						37.3745	6.06538	49.9066	5.65858	57.988	0.75852
						37.4035	6.06538	49.9734	5.65858	58.04	0.76171
						37.4563	6.06538	50.0122	5.65858	58.068	0.7649
						37.4801	6.06024	50.0755	5.65858	58.132	0.7649
						37.5223	6.06024	50.1037	5.65858	58.168	0.7649
						37.5408	6.06024	50.1565	5.65858	58.228	0.7665
						37.5804	6.06024	50.1811	5.65858	58.26	0.7649
						37.6015	6.06024	50.2339	5.65858	58.292	0.7649
						37.6543	6.06538	50.2621	5.65296	58.356	0.7665
						37.6834	6.06538	50.3219	5.65296	58.388	0.77129
						37.7388	6.06538	50.3536	5.65296	58.464	0.7649
						37.7599	6.06538	50.4134	5.65296	58.508	0.77129
						37.7969	6.06538	50.4416	5.65296	58.604	0.77129
						37.8154	6.06024	50.4874	5.65296	58.644	0.76969
						37.8497	6.06024	50.512	5.65296	58.712	0.76969
						37.8708	6.06024	50.5542	5.64729	58.776	0.77448
						37.9183	6.06024	50.5789	5.65296	58.808	0.76969
						37.9447	6.06024	50.6282	5.64729	58.888	0.77448
						37.9922	6.06024	50.6563	5.64729	58.936	0.77608
						38.0134	6.06024	50.7197	5.65296	59.024	0.77448
						38.0477	6.06024	50.7549	5.65296	59.064	0.77289
						38.0662	6.06024	50.8182	5.65858	59.128	0.77608
						38.1005	6.06024	50.8429	5.65858	59.156	0.77289
						38.1163	6.06024	50.8675	5.65858	59.216	0.77129
						38.1586	6.06024	50.9203	5.65858	59.296	0.77289
						38.1823	6.06024	50.9485	5.65858	59.34	0.77448
						38.2325	6.06024	51.0154	5.65858	59.42	0.77448
						38.2562	6.06024	51.0506	5.66425	59.484	0.77768
						38.3011	6.06024	51.121	5.65858	59.536	0.77768
						38.3222	6.05506	51.1526	5.66992	59.56	0.77608
						38.3592	6.05506	51.2125	5.67554	59.616	0.77768
						38.3777	6.05506	51.2371	5.67554	59.644	0.78087
						38.4199	6.07056	51.2934	5.67554	59.68	0.77608
						38.4463	6.06538	51.3251	5.67554	59.748	0.78087
						38.507	6.06538	51.392	5.67554	59.784	0.78247
						38.5334	6.06538	51.4272	5.67554	59.852	0.78247
						38.5783	6.06538	51.4941	5.67554	59.884	0.78247
						38.5994	6.06538	51.5258	5.67554	59.936	0.78406
						38.639	6.06538	51.5786	5.67554	59.992	0.78406
						38.6575	6.06538	51.6067	5.66425	60.02	0.78087
						38.6971	6.06024	51.6595	5.66992	60.092	0.78406
						38.7235	6.06538	51.6912	5.66992	60.136	0.78885
						38.7763	6.06538	51.7616	5.66425	60.18	0.78087
						38.8001	6.06538	51.7968	5.66992	60.252	0.78885
						38.8423	6.06538	51.8602	5.66992	60.304	0.78885
						38.8608	6.06538	51.8918	5.66425	60.328	0.78885
						38.8978	6.06538	51.9411	5.66425	60.38	0.78885
						38.9162	6.06024	51.9658	5.66425	60.408	0.78885
						38.9585	6.06024	52.0221	5.66425	60.476	0.78885
						38.9849	6.06024	52.0608	5.66425	60.512	0.78726
						39.0403	6.06538	52.1453	5.67554	60.588	0.79364
						39.0667	6.06538	52.1805	5.67554	60.628	0.78885
						39.109	6.06538	52.2403	5.67554	60.7	0.78885
						39.1274	6.06538	52.2614	5.66425	60.728	0.78885
						39.1644	6.06538	52.3107	5.66425	60.788	0.79364
						39.1802	6.06538	52.3318	5.66425	60.816	0.78885
						39.2172	6.06538	52.3846	5.66425	60.888	0.79364
						39.241	6.06024	52.4163	5.65858	60.928	0.79524
						39.2911	6.06024	52.4762	5.65858	61.02	0.79524
						39.3175	6.06024	52.5078	5.65858	61.06	0.79045
						39.3598	6.06538	52.5642	5.65858	61.124	0.79685
						39.3809	6.06538	52.5888	5.65858	61.156	0.79685
						39.4178	6.06538	52.6381	5.65858	61.216	0.79045
						39.439	6.06538	52.6592	5.65858	61.248	0.79685
						39.4838	6.06538	52.705	5.66425	61.316	0.79685
						39.5076	6.06024	52.7296	5.65858	61.356	0.79685
						39.563	6.06024	52.7789	5.65858	61.424	0.79685
						39.5894	6.06024	52.8	5.65858	61.456	0.80004
						39.6317	6.06024	52.8458	5.65858	61.516	0.79685
						39.6502	6.06024	52.8704	5.65296	61.544	0.80004
						39.6845	6.06024	52.9267	5.65858	61.596	0.80323
						39.703	6.06024	52.9549	5.65858	61.656	0.80323
						39.7426	6.06024	53.0147	5.66425	61.692	0.79685
						39.769	6.06024	53.0464	5.66992	61.772	0.80323
						39.8218	6.06538	53.1168	5.67554	61.812	0.80004
						39.8482	6.06538	53.1555	5.68121	61.884	0.80004
						39.8957	6.06538	53.233	5.68121	61.94	0.80004
						39.9168	6.06538	53.2682	5.68121	61.964	0.80643
						39.959	6.07574	53.321	5.68121	62.016	0.80323
						39.9828	6.06538	53.3491	5.68121	62.044	0.80643
						40.0382	6.07056	53.4054	5.68121	62.108	0.80643
						40.0673	6.07574	53.4371	5.68121	62.144	0.80643
						40.1148	6.07056	53.511	5.68121	62.224	0.80643
						40.1359	6.06538	53.5462	5.68687	62.26	0.80643
						40.1729	6.07056	53.6131	5.68687	62.32	0.80643
						40.1914	6.07574	53.6448	5.67554	62.348	0.80802
						40.231	6.07056	53.6941	5.68121	62.412	0.80802
						40.2521	6.07056	53.7152	5.68121	62.448	0.80962
						40.3022	6.07056	53.7645	5.68121	62.532	0.80802
						40.3286	6.07056	53.7891	5.68121	62.572	0.80962
						40.3762	6.07056	53.8525	5.68121	62.648	0.81281
						40.3999	6.06538	53.8877	5.68121	62.676	0.80962
						40.4395	6.06538	53.951	5.67554	62.732	0.80962
						40.458	6.06538	53.9792	5.66992	62.76	0.81281
						40.4976	6.06538	54.0285	5.66992	62.816	0.81122
						40.5214	6.06538	54.0531	5.66992	62.852	0.81122
						40.5715	6.06538	54.1024	5.66992	62.928	0.81441
						40.6006	6.07056	54.127	5.66992	62.968	0.81441
						40.656	6.07056	54.1869	5.67554	63.044	0.81281
						40.6824	6.07056	54.2186	5.67554	63.072	0.81441
						40.7273	6.06024	54.2819	5.68121	63.124	0.81441
						40.7484	6.06024	54.3136	5.68121	63.148	0.81441
						40.7933	6.06024	54.3664	5.68121	63.2	0.81441
						40.8197	6.06024	54.391	5.68687	63.228	0.8176
						40.8778	6.06024	54.4403	5.68687	63.296	0.8176
						40.9015	6.06024	54.465	5.68687	63.332	0.8176
						40.9411	6.05506	54.5318	5.68687	63.412	0.8176
						40.9596	6.05506	54.5706	5.68687	63.444	0.8192
						40.9913	6.05506	54.641	5.68687	63.508	0.8192
						41.0098	6.05506	54.6726	5.6925	63.536	0.8192
						41.0282	6.03957	54.729	5.6925	63.592	0.82239
						41.0678	6.04989	54.7536	5.6925	63.62	0.82239
						41.0942	6.04474	54.8064	5.6925	63.688	0.82239
						41.1444	6.03439	54.8381	5.6925	63.728	0.82399
						41.1682	6.03957	54.905	5.68687	63.808	0.82399
						41.2078	6.04474	54.9437	5.68687	63.848	0.82559
						41.2262	6.03957	55.0035	5.68687	63.912	0.82718
						41.2658	6.03957	55.0317	5.68687	63.968	0.82718
						41.2843	6.03957	55.0845	5.68687	63.992	0.82559
						41.3266	6.03957	55.1091	5.68121	64.056	0.82718
						41.3503	6.03957	55.1584	5.68121	64.092	0.82559
						41.4031	6.03957	55.183	5.68687	64.176	0.82399
						41.4295	6.03957	55.2499	5.68687	64.252	0.82399
						41.4744	6.03957	55.2886	5.68687	64.284	0.83197
						41.4955	6.03957	55.359	5.68687	64.34	0.82718
						41.5378	6.03957	55.3907	5.68687	64.372	0.83197
						41.5589	6.03957	55.44	5.68687	64.432	0.83517
						41.609	6.03957	55.4646	5.6925	64.472	0.83197
						41.6354	6.03957	55.5139	5.68687	64.548	0.83197
						41.6882	6.03957	55.5421	5.68687	64.588	0.83517
						41.712	6.03957	55.6019	5.68687	64.66	0.83197
						41.7516	6.03957	55.6336	5.68687	64.692	0.83197
						41.7727	6.03957	55.6934	5.68687	64.756	0.83197
						41.815	6.03957	55.7216	5.68687	64.784	0.83836
						41.8361	6.03439	55.7638	5.68687	64.852	0.83357
						41.8862	6.03957	55.7885	5.68687	64.892	0.83836
						41.9126	6.03957	55.8378	5.6925	64.972	0.83996
						41.9654	6.03957	55.8624	5.6925	65.012	0.83836
						41.9866	6.03957	55.9187	5.6925	65.08	0.83996
						42.0262	6.03957	55.9504	5.69817	65.108	0.83996
						42.042	6.03957	56.0243	5.70383	65.16	0.83996
						42.0763	6.02407	56.063	5.70383	65.188	0.83517
						42.0948	6.02407	56.1299	5.70383	65.24	0.84155
						42.1344	6.02407	56.1616	5.70946	65.272	0.84475
						42.1555	6.02407	56.2285	5.70946	65.352	0.83836
						42.203	6.02925	56.2672	5.70946	65.392	0.84475
						42.2268	6.02925	56.3446	5.70946	65.468	0.84475
						42.2717	6.02925	56.3834	5.72079	65.528	0.84315
						42.2902	6.02925	56.4397	5.72079	65.552	0.84315
						42.3271	6.02925	56.4678	5.72079	65.608	0.84634
						42.3456	6.01889	56.5171	5.71512	65.636	0.84315
						42.3984	6.01889	56.5453	5.70946	65.716	0.84475
						42.4248	6.02925	56.5734	5.70383	65.76	0.84634
						42.4776	6.01889	56.6368	5.70383	65.804	0.84634
						42.4987	6.02925	56.672	5.70383	65.872	0.84475
						42.541	6.02925	56.7424	5.70383	65.928	0.84634
						42.5594	6.02925	56.7741	5.70383	65.956	0.84954
						42.5911	6.02925	56.8234	5.70383	65.984	0.84634
						42.6096	6.02925	56.848	5.70383	66.04	0.84954
						42.6466	6.02925	56.9008	5.70383	66.076	0.85113
						42.6703	6.02925	56.929	5.70383	66.16	0.84954
						42.7231	6.02925	56.9994	5.70383	66.24	0.85113
						42.7495	6.02925	57.0346	5.6925	66.268	0.85273
						42.7918	6.02925	57.0979	5.6925	66.32	0.85273
						42.8129	6.03439	57.1261	5.69817	66.348	0.85113
						42.8551	6.03439	57.1718	5.69817	66.4	0.85592
						42.8762	6.03439	57.193	5.6925	66.436	0.85912
						42.9238	6.03439	57.2422	5.69817	66.512	0.85433
						42.9502	6.03439	57.2669	5.6925	66.552	0.85912
						42.9977	6.02925	57.3197	5.6925	66.628	0.85912
						43.0188	6.02925	57.3478	5.6925	66.664	0.85912
						43.0584	6.03439	57.4077	5.69817	66.724	0.85912
						43.0795	6.03439	57.4394	5.6925	66.752	0.85912
						43.1165	6.03439	57.4957	5.69817	66.812	0.85912
						43.1376	6.03439	57.5168	5.69817	66.884	0.85912
						43.1798	6.03439	57.5661	5.70383	66.928	0.86071
						43.2062	6.03439	57.5872	5.70383	67.012	0.86071
						43.259	6.03439	57.64	5.70383	67.048	0.85752
						43.2828	6.03439	57.6717	5.70383	67.108	0.86071
						43.3224	6.02925	57.7386	5.70946	67.132	0.86231
						43.3382	6.01889	57.7702	5.70946	67.16	0.85752
						43.3752	6.02407	57.8371	5.70946	67.216	0.86391
						43.3937	6.02407	57.8653	5.70946	67.284	0.8655
						43.4386	6.01889	57.9181	5.70946	67.32	0.8655
						43.4623	6.02407	57.9427	5.70946	67.396	0.8655
						43.5204	6.02925	57.9955	5.70383	67.432	0.8671
						43.5468	6.02925	58.0272	5.70946	67.496	0.8671
						43.5943	6.02925	58.0941	5.71512	67.524	0.8655
						43.6154	6.03957	58.1328	5.70946	67.576	0.8671
						43.6577	6.02925	58.1997	5.70946	67.64	0.8655
						43.6788	6.02925	58.2314	5.71512	67.676	0.8655
						43.7237	6.02925	58.2912	5.71512	67.752	0.8671
						43.7501	6.02925	58.3194	5.70946	67.836	0.8671
						43.7976	6.02925	58.3827	5.70946	67.872	0.8671
						43.8214	6.02925	58.4179	5.72079	67.932	0.8687
						43.861	6.02925	58.4954	5.70946	67.988	0.8687
						43.8768	6.03439	58.5235	5.70946	68.02	0.8687
						43.9138	6.03439	58.5798	5.70946	68.088	0.8687
						43.9322	6.03439	58.6045	5.70383	68.132	0.87508
						43.9718	6.03439	58.6538	5.70383	68.22	0.8687
						43.9956	6.03439	58.6749	5.70946	68.256	0.87508
						44.0194	6.03439	58.7312	5.70946	68.32	0.87508
						44.0642	6.03439	58.7629	5.70946	68.348	0.87508
						44.088	6.03439	58.8298	5.72079	68.4	0.87349
						44.125	6.03439	58.865	5.72079	68.432	0.87508
						44.1461	6.03957	58.9248	5.72079	68.46	0.87349
						44.183	6.03957	58.953	5.70946	68.528	0.87349
						44.2015	6.03957	59.0022	5.72079	68.6	0.87508
						44.2464	6.03957	59.0304	5.70946	68.636	0.87987
						44.2702	6.03957	59.0902	5.70383	68.7	0.87508
						44.323	6.03957	59.1219	5.70946	68.732	0.87987
						44.3467	6.03957	59.1923	5.72079	68.792	0.87987
						44.3837	6.04474	59.224	5.70383	68.824	0.87828
						44.4022	6.03957	59.2803	5.70946	68.9	0.87828
						44.4365	6.03957	59.305	5.71512	68.94	0.87987
						44.455	6.03957	59.3578	5.70946	69.012	0.87828
						44.5025	6.03957	59.3824	5.70383	69.048	0.87828
						44.5315	6.03957	59.4387	5.70946	69.112	0.88307
						44.587	6.03957	59.4669	5.70946	69.14	0.88626
						44.6107	6.03957	59.5373	5.70383	69.2	0.88307
						44.6556	6.03957	59.569	5.70946	69.232	0.88626
						44.6741	6.03957	59.6253	5.70946	69.308	0.88786
						44.711	6.04989	59.6499	5.70946	69.352	0.88626
						44.7322	6.04989	59.6957	5.70946	69.428	0.88466
						44.7797	6.04474	59.7203	5.70946	69.46	0.88786
						44.8061	6.04474	59.7696	5.70946	69.516	0.88466
						44.8615	6.04474	59.7978	5.70946	69.544	0.88466
						44.8826	6.04474	59.8611	5.70946	69.6	0.88466
						44.9196	6.04474	59.8928	5.70383	69.632	0.88945
						44.9381	6.04474	59.9562	5.70383	69.708	0.88466
						44.975	6.04474	59.9843	5.70383	69.752	0.89266
						44.9962	6.04989	60.0371	5.72079	69.836	0.89266
						45.0384	6.04989	60.0618	5.70946	69.872	0.89266
						45.0648	6.05506	60.111	5.71512	69.936	0.89266
						45.1176	6.05506	60.1392	5.72079	69.968	0.89426
						45.1387	6.06024	60.2061	5.72079	70.036	0.89426
						45.181	6.06024	60.2413	5.71512	70.072	0.89105
						45.1994	6.04989	60.3117	5.72079	70.144	0.89426
						45.2364	6.04989	60.3398	5.72642	70.212	0.89105
						45.2575	6.05506	60.3997	5.72079	70.24	0.89105
						45.3077	6.05506	60.4278	5.72642	70.296	0.89105
						45.3367	6.05506	60.4947	5.72642	70.32	0.89745
						45.3922	6.06024	60.5299	5.72079	70.372	0.89105
						45.4159	6.06024	60.6038	5.72079	70.4	0.89745
						45.4582	6.06024	60.6355	5.72642	70.464	0.89905
						45.4766	6.06024	60.6918	5.72079	70.504	0.89745
						45.5136	6.06024	60.7165	5.72079	70.58	0.89905
						45.5347	6.05506	60.7658	5.72642	70.616	0.89905
						45.5822	6.05506	60.7904	5.73208	70.68	0.89905
						45.6086	6.05506	60.8467	5.72079	70.708	0.89745
						45.6588	6.04989	60.8819	5.73208	70.76	0.90064
						45.6799	6.04989	60.9488	5.73208	70.788	0.90224
						45.7195	6.06024	60.984	5.73208	70.852	0.89905
						45.7406	6.06024	61.0438	5.73208	70.888	0.90224
						45.7855	6.06024	61.0685	5.73208	70.968	0.90224
						45.8093	6.06024	61.1142	5.73208	71.044	0.90064
						45.8647	6.06024	61.1354	5.72079	71.076	0.90064
						45.8938	6.06024	61.1846	5.72079	71.104	0.90543
						45.9466	6.05506	61.2093	5.72079	71.16	0.90064
						45.9677	6.05506	61.2621	5.72079	71.188	0.90543
						46.0046	6.05506	61.2902	5.72079	71.252	0.90703
						46.0231	6.04989	61.3466	5.72079	71.332	0.90703
						46.0627	6.04989	61.3712	5.72079	71.372	0.90703
						46.0838	6.04989	61.424	5.72079	71.444	0.90703
						46.134	6.04474	61.4486	5.72642	71.476	0.90863
						46.1551	6.04989	61.4979	5.72642	71.532	0.90703
						46.1947	6.04989	61.5296	5.72642	71.588	0.90863
						46.2132	6.04474	61.6	5.72642	71.62	0.91022
						46.2449	6.04474	61.6387	5.72642	71.7	0.90863
						46.2634	6.04989	61.7126	5.73208	71.744	0.91022
						46.2977	6.03957	61.7443	5.74338	71.824	0.91342
						46.3188	6.04474	61.8042	5.74338	71.86	0.91022
						46.3663	6.04474	61.8323	5.74338	71.924	0.91022
						46.3927	6.04474	61.8992	5.73208	71.956	0.91342
						46.4482	6.04474	61.9344	5.73775	71.988	0.91501
						46.4719	6.04474	62.0048	5.73208	72.056	0.91182
						46.5142	6.04474	62.04	5.73208	72.092	0.91501
						46.53	6.04474	62.0998	5.73775	72.176	0.91501
						46.5643	6.04474	62.1245	5.73775	72.216	0.91501
						46.5854	6.04474	62.1738	5.73775	72.284	0.91501
						46.6303	6.04474	62.1949	5.73775	72.312	0.91661
						46.6567	6.04989	62.2477	5.73775	72.372	0.91661
						46.7042	6.05506	62.2758	5.73208	72.432	0.91661
						46.728	6.05506	62.3357	5.73208	72.468	0.9214
						46.765	6.04989	62.3674	5.73208	72.552	0.9214
						46.7808	6.04989	62.4237	5.73208	72.588	0.91661
						46.8151	6.04989	62.4483	5.73208	72.656	0.923
						46.831	6.04989	62.473	5.73208	72.68	0.923
						46.8785	6.04989	62.5187	5.73208	72.728	0.91661
						46.9022	6.06538	62.5434	5.73208	72.752	0.923
						46.955	6.04989	62.6032	5.73208	72.804	0.92459
						46.9814	6.04989	62.6384	5.73208	72.864	0.92459
						47.0263	6.05506	62.7158	5.73208	72.896	0.92459
						47.0448	6.05506	62.751	5.73208	72.98	0.92459
						47.0844	6.05506	62.8144	5.73208	73.016	0.92459
						47.1055	6.06024	62.8426	5.73775	73.08	0.923
						47.1557	6.06538	62.8989	5.73775	73.112	0.92459
						47.1847	6.06538	62.927	5.73775	73.14	0.92459
						47.2375	6.06538	62.9939	5.73775	73.2	0.923
						47.2613	6.06024	63.0326	5.73775	73.232	0.92619
						47.3009	6.06024	63.0995	5.73775	73.32	0.92779
						47.3194	6.06024	63.1312	5.74338	73.42	0.92619
						47.3563	6.06024	63.1875	5.73775	73.46	0.92938
						47.3774	6.06024	63.2157	5.73775	73.524	0.93098
						47.4302	6.06024	63.272	5.73208	73.556	0.92938
						47.4566	6.06024	63.3037	5.73208	73.608	0.92938
						47.483	6.06024	63.3741	5.73208	73.636	0.93417
						47.5306	6.05506	63.4093	5.73775	73.704	0.93417
						47.5517	6.05506	63.4726	5.73775	73.78	0.93417
						47.586	6.05506	63.5008	5.73775	73.816	0.93417
						47.6018	6.05506	63.5571	5.73208	73.876	0.93417
						47.6362	6.05506	63.5853	5.73208	73.904	0.93417
						47.6573	6.05506	63.6416	5.73208	73.96	0.93577
						47.7022	6.05506	63.6733	5.73208	74.02	0.93577
						47.7259	6.06024	63.7402	5.73775	74.052	0.93258
						47.7682	6.06024	63.7754	5.73775	74.132	0.93577
						47.784	6.06024	63.8387	5.73208	74.176	0.94056
						47.8183	6.06024	63.8634	5.72642	74.256	0.93737
						47.8342	6.06024	63.9126	5.72642	74.288	0.94056
						47.8685	6.06024	63.9373	5.72642	74.316	0.94056
						47.887	6.05506	63.9901	5.72642	74.368	0.94056
						47.9292	6.05506	64.0182	5.72642	74.42	0.94056
						47.953	6.05506	64.0886	5.72642	74.444	0.94056
						48.0058	6.06538	64.1238	5.72079	74.512	0.94056
						48.0322	6.05506	64.1837	5.72642	74.552	0.94056
						48.077	6.06538	64.2083	5.72079	74.624	0.94216
						48.0982	6.06538	64.2506	5.70946	74.692	0.94216
						48.1378	6.07056	64.2682	5.72079	74.724	0.93896
						48.1589	6.06538	64.3139	5.72079	74.78	0.94216
						48.2143	6.07056	64.3421	5.72079	74.812	0.94216
						48.2434	6.07056	64.409	5.72079	74.876	0.94216
						48.2988	6.07056	64.4512	5.72079	74.948	0.94216
						48.3226	6.07574	64.5251	5.72079	74.988	0.94535
						48.3648	6.07574	64.5568	5.71512	75.056	0.94375
						48.3833	6.06538	64.6096	5.72079	75.084	0.94535
						48.4229	6.06538	64.6378	5.72079	75.132	0.94695
						48.444	6.06538	64.687	5.72079	75.156	0.94535
						48.4968	6.06538	64.7152	5.72079	75.208	0.94695
						48.5285	6.06538	64.7821	5.72079	75.232	0.94695
						48.5839	6.07056	64.8138	5.70946	75.3	0.94854
						48.605	6.07056	64.8771	5.70946	75.34	0.94695
						48.6446	6.07056	64.9053	5.72079	75.428	0.94854
						48.6631	6.07056	64.9581	5.70946	75.464	0.95174
						48.7054	6.07056	64.9862	5.70946	75.532	0.94854
						48.7291	6.07056	65.039	5.72079	75.564	0.95493
						48.7819	6.07056	65.0707	5.71512	75.628	0.95493
						48.8057	6.07574	65.1376	5.70946	75.664	0.95493
						48.8506	6.07056	65.1763	5.71512	75.752	0.95174
						48.8743	6.07056	65.2362	5.71512	75.792	0.95493
						48.9139	6.06024	65.2643	5.71512	75.832	0.95493
						48.935	6.05506	65.3171	5.70946	75.9	0.95174
						48.9773	6.05506	65.3418	5.71512	75.96	0.95493
						49.001	6.05506	65.4016	5.70946	75.984	0.95972
						49.0459	6.05506	65.4403	5.70946	76.052	0.95493
						49.067	6.05506	65.5213	5.70946	76.092	0.95972
						49.1093	6.05506	65.56	5.70946	76.18	0.95972
						49.1278	6.05506	65.6234	5.70946	76.216	0.95972
						49.1674	6.05506	65.648	5.70946	76.284	0.95972
						49.1885	6.06024	65.6973	5.70946	76.316	0.95972
						49.2334	6.06024	65.7219	5.70946	76.372	0.95972
						49.2598	6.06024	65.7747	5.70946	76.432	0.95972
						49.3152	6.06024	65.8064	5.70946	76.468	0.96132
						49.3442	6.06538	65.8733	5.70383	76.544	0.95972
						49.3865	6.06024	65.905	5.70383	76.58	0.95972
						49.405	6.05506	65.9613	5.69817	76.652	0.96451
						49.4419	6.05506	65.9859	5.69817	76.684	0.96451
						49.4604	6.05506	66.0352	5.6925	76.74	0.95972
						49.5	6.05506	66.0598	5.6925	76.772	0.96451
						49.5211	6.05506	66.1126	5.6925	76.836	0.9677
						49.5766	6.06024	66.1443	5.68687	76.868	0.96451
						49.603	6.05506	66.2112	5.6925	76.948	0.9677
						49.6452	6.06024	66.2464	5.6925	76.984	0.9677
						49.661	6.06024	66.3062	5.6925	77.056	0.9677
						49.698	6.06024	66.3309	5.6925	77.084	0.96611
						49.7138	6.06024	66.3802	5.6925	77.14	0.9677
						49.7561	6.06024	66.4083	5.6925	77.168	0.9677
						49.7798	6.06024	66.4682	5.68687	77.196	0.96611
						49.8353	6.06024	66.5034	5.6925	77.268	0.9677
						49.8643	6.06024	66.5808	5.68687	77.308	0.97249
						49.9198	6.06024	66.616	5.68687	77.4	0.97249
						49.9435	6.06024	66.6723	5.68687	77.48	0.97249
						49.9884	6.06024	66.697	5.69817	77.512	0.97409
						50.0122	6.06024	66.7533	5.68687	77.572	0.97409
						50.0676	6.06024	66.7779	5.68687	77.604	0.9693
						50.0966	6.06024	66.8307	5.69817	77.68	0.97409
						50.1442	6.06024	66.8624	5.69817	77.724	0.97409
						50.1653	6.05506	66.9293	5.69817	77.812	0.9693
						50.1996	6.05506	66.961	5.69817	77.884	0.97409
						50.2154	6.04474	67.0173	5.69817	77.908	0.97569
						50.2498	6.04474	67.0454	5.6925	77.964	0.97409
						50.2682	6.04474	67.0912	5.68687	77.992	0.97569
						50.3105	6.03957	67.1123	5.68687	78.056	0.97888
						50.3342	6.03957	67.1651	5.68687	78.096	0.97569
						50.3844	6.03957	67.1933	5.68121	78.136	0.97569
						50.4082	6.03957	67.2637	5.6925	78.22	0.97888
						50.4478	6.03439	67.2954	5.6925	78.256	0.98048
						50.4662	6.03957	67.3587	5.6925	78.316	0.97569
						50.5006	6.03439	67.3834	5.6925	78.34	0.97888
						50.519	6.03439	67.4291	5.6925	78.396	0.98048
						50.5586	6.03957	67.4502	5.6925	78.424	0.97888
						50.5824	6.04474	67.4995	5.6925	78.488	0.97888
						50.622	6.04474	67.5277	5.6925	78.564	0.98048
						50.6458	6.04474	67.5981	5.6925	78.604	0.98048
						50.6854	6.04474	67.6333	5.68687	78.668	0.98048
						50.7038	6.03957	67.7037	5.6925	78.696	0.98048
						50.7382	6.03957	67.7318	5.6925	78.756	0.98048
						50.754	6.03957	67.7846	5.6925	78.784	0.97888
						50.7883	6.03439	67.8128	5.6925	78.848	0.98048
						50.8042	6.03439	67.8726	5.6925	78.884	0.98207
						50.8517	6.04474	67.9078	5.6925	78.968	0.98048
						50.8781	6.03957	67.9747	5.69817	79.04	0.98207
						50.9282	6.03957	68.0099	5.69817	79.072	0.98528
						50.9546	6.04474	68.0662	5.6925	79.128	0.98207
						50.9995	6.04474	68.0944	5.6925	79.152	0.98528
						51.018	6.03957	68.1437	5.70383	79.204	0.98686
						51.0576	6.04474	68.1718	5.69817	79.236	0.98528
						51.0787	6.05506	68.2282	5.69817	79.308	0.98686
						51.1315	6.04989	68.2634	5.70383	79.348	0.98847
						51.1579	6.05506	68.3232	5.69817	79.424	0.98847
						51.2134	6.05506	68.3549	5.69817	79.456	0.98528
						51.2345	6.05506	68.4112	5.6925	79.512	0.98847
						51.2794	6.05506	68.4358	5.6925	79.54	0.98847
						51.2978	6.06024	68.4816	5.6925	79.572	0.98686
						51.3401	6.06024	68.4992	5.6925	79.64	0.98847
						51.3638	6.05506	68.5203	5.6925	79.676	0.99326
						51.4166	6.06024	68.5696	5.69817	79.76	0.99326
						51.443	6.06024	68.5942	5.69817	79.84	0.99326
						51.4932	6.05506	68.6646	5.70383	79.876	0.99326
						51.5143	6.06024	68.7069	5.70946	79.936	0.99326
						51.5566	6.06024	68.7773	5.70946	79.96	0.99326
						51.575	6.06024	68.8054	5.70946	80.02	0.99326
						51.6173	6.06024	68.8653	5.70946	80.056	0.99805
						51.641	6.06024	68.8934	5.70383	80.136	0.99326
						51.6912	6.06024	68.9603	5.70383	80.176	0.99805
						51.7176	6.06024	68.9955	5.70383	80.248	0.99965
						51.7414	6.06538	69.0659	5.70383	80.308	0.99965
						51.7783	6.06538	69.0941	5.70383	80.332	0.99805
						51.7968	6.06538	69.1469	5.70383	80.388	0.99965
						51.8338	6.06024	69.1715	5.70946	80.416	0.99965
						51.8522	6.06024	69.2173	5.70946	80.488	0.99965
						51.8971	6.06024	69.2454	5.70946	80.524	0.99965
						51.9235	6.05506	69.3018	5.70946	80.604	1.00124
						51.9763	6.05506	69.337	5.70946	80.64	0.99965
						52.0027	6.05506	69.4038	5.70946	80.704	1.00124
						52.045	6.05506	69.4355	5.70946	80.732	1.00124
						52.0634	6.05506	69.4883	5.70946	80.788	1.00124
						52.1004	6.05506	69.5094	5.70383	80.82	1.00124
						52.1189	6.05506	69.5587	5.70946	80.888	1.00444
						52.1638	6.05506	69.5834	5.70946	80.964	1.00124
						52.1928	6.06024	69.6432	5.70383	81.004	1.00124
						52.2509	6.06024	69.6749	5.70946	81.068	1.00603
						52.2773	6.06024	69.7382	5.71512	81.096	1.00284
						52.3222	6.06024	69.7699	5.70946	81.152	1.00284
						52.3433	6.06024	69.8298	5.70946	81.18	1.00603
						52.3829	6.06024	69.8544	5.71512	81.244	1.00603
						52.404	6.06024	69.9037	5.71512	81.28	1.00284
						52.4542	6.05506	69.9283	5.71512	81.372	1.00603
						52.4779	6.05506	69.9811	5.72079	81.416	1.00603
						52.5228	6.04989	70.0128	5.72079	81.492	1.00284
						52.5439	6.04989	70.0867	5.71512	81.556	1.00603
						52.5809	6.04989	70.1219	5.71512	81.584	1.01082
						52.5994	6.04474	70.1853	5.72079	81.648	1.00603
						52.639	6.04474	70.2134	5.71512	81.68	1.01082
						52.6601	6.04474	70.2627	5.71512	81.744	1.01242
						52.7102	6.04474	70.2874	5.72079	81.776	1.01242
						52.7366	6.04474	70.3437	5.72079	81.84	1.01082
						52.7868	6.04474	70.3718	5.72079	81.9	1.01242
						52.8106	6.04474	70.4422	5.72079	81.928	1.01082
						52.8502	6.04474	70.4739	5.72079	81.956	1.00923
						52.8686	6.04474	70.5373	5.72079	82.02	1.01082
						52.9056	6.05506	70.5619	5.72079	82.052	1.01402
						52.9241	6.04474	70.6112	5.72079	82.132	1.01242
						52.969	6.05506	70.6394	5.72079	82.176	1.01402
						52.9954	6.05506	70.6957	5.72079	82.252	1.01561
						53.0455	6.05506	70.7274	5.72079	82.316	1.01402
						53.0666	6.05506	70.8013	5.72079	82.344	1.01561
						53.1142	6.05506	70.8365	5.72079	82.404	1.01881
						53.1326	6.05506	70.8928	5.72079	82.432	1.01561
						53.1722	6.04989	70.921	5.72079	82.496	1.01881
						53.1934	6.04989	70.9667	5.72079	82.536	1.01881
						53.2409	6.04989	70.9914	5.72079	82.612	1.01881
						53.2646	6.04989	71.0477	5.72642	82.652	1.01881
						53.3148	6.04989	71.0829	5.72642	82.716	1.022
						53.3386	6.04989	71.1498	5.73208	82.784	1.022
						53.3834	6.04989	71.185	5.73208	82.816	1.01721
						53.4019	6.04989	71.2413	5.73208	82.892	1.022
						53.4468	6.04989	71.2694	5.73208	82.932	1.0236
						53.4732	6.04989	71.3187	5.73208	83.004	1.01721
						53.526	6.04989	71.3434	5.73208	83.036	1.0236
						53.5498	6.04989	71.3962	5.72642	83.088	1.0236
						53.5946	6.04474	71.4278	5.73208	83.116	1.0236
						53.6131	6.04474	71.4982	5.73208	83.168	1.0204
						53.6474	6.03957	71.5334	5.72642	83.196	1.0236
						53.6633	6.04474	71.5933	5.72642	83.224	1.0236
						53.6976	6.03439	71.6179	5.73208	83.292	1.0236
						53.7161	6.03957	71.6672	5.73208	83.332	1.0236
						53.761	6.03957	71.6989	5.72642	83.408	1.02519
						53.7847	6.03957	71.7622	5.73208	83.444	1.0236
						53.8322	6.03957	71.801	5.73208	83.5	1.0236
						53.8534	6.03957	71.8749	5.73208	83.524	1.02679
						53.8956	6.03957	71.9101	5.72642	83.572	1.02679
						53.9114	6.03957	71.9629	5.73208	83.632	1.02679
						53.951	6.03957	71.9875	5.73208	83.664	1.02839
						53.9722	6.04474	72.0333	5.73208	83.74	1.02839
						54.0223	6.04474	72.0579	5.73208	83.82	1.02839
						54.0487	6.04474	72.1142	5.73208	83.856	1.03158
						54.0989	6.04989	72.1494	5.73208	83.92	1.03158
						54.1226	6.04989	72.2234	5.73208	83.952	1.02999
						54.1622	6.04989	72.255	5.73208	84.012	1.03158
						54.1807	6.04989	72.3219	5.73208	84.048	1.03318
						54.2203	6.04989	72.3501	5.73208	84.136	1.02999
						54.2441	6.04474	72.4064	5.73775	84.18	1.03318
						54.2916	6.04474	72.4381	5.73208	84.264	1.03637
						54.3206	6.04474	72.4979	5.73208	84.296	1.03318
						54.3734	6.04474	72.5296	5.73208	84.352	1.03318
						54.3972	6.04474	72.593	5.72642	84.376	1.03637
						54.4394	6.06024	72.6246	5.72079	84.424	1.03637
						54.4579	6.06024	72.6774	5.72079	84.456	1.03318
						54.4975	6.04474	72.7021	5.72079	84.528	1.03637
						54.5186	6.05506	72.7514	5.72079	84.568	1.03957
						54.5714	6.03957	72.776	5.72079	84.64	1.03318
						54.5978	6.03957	72.8358	5.72642	84.668	1.03957
						54.6454	6.03957	72.8675	5.72642	84.724	1.03957
						54.6665	6.04474	72.9344	5.72642	84.772	1.03957
						54.7034	6.03957	72.9626	5.72642	84.8	1.03957
						54.7219	6.03957	73.0083	5.72642	84.86	1.04116
						54.7615	6.03957	73.0294	5.72079	84.896	1.03957
						54.7853	6.04474	73.0752	5.72079	84.98	1.03957
						54.8381	6.04474	73.0963	5.72642	85.016	1.04276
						54.8645	6.04474	73.1456	5.72642	85.08	1.04276
						54.9146	6.04474	73.1738	5.73208	85.14	1.04116
						54.9358	6.03957	73.2442	5.73208	85.168	1.04276
						54.9754	6.03957	73.2829	5.73208	85.196	1.04436
						54.9965	6.03957	73.3462	5.73775	85.26	1.04116
						55.0414	6.03957	73.3709	5.73775	85.296	1.04276
						55.0678	6.03957	73.4237	5.73775	85.376	1.04436
						55.1258	6.04474	73.4518	5.73775	85.416	1.04595
						55.1522	6.04474	73.5082	5.73775	85.484	1.04755
						55.1998	6.03957	73.5434	5.73775	85.512	1.04755
						55.2209	6.03957	73.6138	5.73208	85.568	1.04915
						55.2605	6.04474	73.649	5.73208	85.628	1.04915
						55.279	6.03957	73.7018	5.73208	85.664	1.04915
						55.3238	6.03957	73.7299	5.73208	85.744	1.04915
						55.3476	6.04474	73.7757	5.73208	85.788	1.04915
						55.403	6.04474	73.8003	5.73208	85.86	1.04915
						55.4268	6.04474	73.8531	5.73208	85.896	1.05234
						55.4638	6.04474	73.8813	5.73208	85.956	1.04915
						55.4822	6.03957	73.9482	5.73775	85.984	1.05553
						55.5166	6.03439	73.9834	5.73775	86.048	1.05553
						55.535	6.03439	74.0432	5.73775	86.124	1.05553
						55.5773	6.03439	74.0714	5.74338	86.168	1.05394
						55.5984	6.03439	74.0995	5.74338	86.244	1.05394
						55.6459	6.03439	74.1488	5.74338	86.276	1.05394
						55.6697	6.03957	74.1805	5.74338	86.34	1.05394
						55.7146	6.03439	74.2438	5.74338	86.368	1.05394
						55.733	6.03439	74.279	5.73775	86.428	1.05553
						55.77	6.03957	74.3459	5.73775	86.496	1.05553
						55.7911	6.04474	74.3776	5.73775	86.532	1.05713
						55.8334	6.03439	74.4339	5.73775	86.604	1.05713
						55.8571	6.03439	74.4586	5.73775	86.636	1.05394
						55.9126	6.04474	74.5078	5.73775	86.688	1.05394
						55.9416	6.03439	74.5325	5.73775	86.716	1.06032
						55.9891	6.03439	74.5958	5.73775	86.768	1.05234
						56.0102	6.03439	74.631	5.74338	86.8	1.06032
						56.0472	6.03957	74.7014	5.74904	86.864	1.06192
						56.0657	6.03439	74.7331	5.74904	86.948	1.06032
						56.1079	6.03957	74.7859	5.74338	86.992	1.06192
						56.129	6.03957	74.8141	5.74338	87.068	1.06192
						56.1792	6.03439	74.8669	5.74338	87.1	1.06192
						56.203	6.03439	74.8915	5.74338	87.156	1.06192
						56.2426	6.03439	74.9478	5.74338	87.212	1.06192
						56.2584	6.03439	74.9795	5.74338	87.244	1.06511
						56.2874	6.03957	75.0394	5.74338	87.324	1.06352
						56.3033	6.04474	75.071	5.73208	87.364	1.06511
						56.3429	6.03957	75.1238	5.73208	87.44	1.06511
						56.364	6.03957	75.145	5.74338	87.476	1.06511
						56.4115	6.04474	75.1942	5.72642	87.54	1.06831
						56.4353	6.04474	75.2189	5.74338	87.604	1.06831
						56.4881	6.04474	75.2787	5.74338	87.64	1.06352
						56.5118	6.04989	75.3104	5.74338	87.724	1.06831
						56.5514	6.05506	75.3808	5.74338	87.768	1.0715
						56.5726	6.05506	75.416	5.74338	87.844	1.06511
						56.6122	6.05506	75.4794	5.74338	87.876	1.06831
						56.6359	6.06024	75.5075	5.74338	87.936	1.0699
						56.694	6.06024	75.5603	5.74904	87.96	1.06831
						56.723	6.05506	75.592	5.74904	88.012	1.06831
						56.7732	6.06024	75.6554	5.74904	88.076	1.0699
						56.7943	6.05506	75.6941	5.74904	88.112	1.0699
						56.8339	6.05506	75.768	5.74904	88.184	1.0699
						56.8524	6.05506	75.7997	5.74904	88.22	1.0731
						56.8709	6.05506	75.856	5.74904	88.28	1.0715
						56.9131	6.05506	75.8842	5.76033	88.304	1.0715
						56.9369	6.04474	75.9405	5.74904	88.36	1.0715
						56.995	6.05506	75.9686	5.74904	88.42	1.07469
						57.0214	6.04989	76.0355	5.74904	88.452	1.0715
						57.0662	6.04474	76.0672	5.74904	88.528	1.07469
						57.0847	6.04474	76.1341	5.73208	88.568	1.0779
						57.1217	6.04989	76.1622	5.74904	88.64	1.07469
						57.1428	6.04474	76.215	5.74904	88.672	1.0779
						57.185	6.04474	76.2397	5.74338	88.732	1.07948
						57.2114	6.04474	76.2925	5.74338	88.784	1.0779
						57.2642	6.04474	76.3206	5.74904	88.812	1.07629
						57.2906	6.04474	76.384	5.74338	88.876	1.07948
						57.3355	6.04989	76.4192	5.74338	88.912	1.07629
						57.3593	6.04989	76.479	5.74338	88.992	1.07629
						57.4068	6.04989	76.5072	5.74338	89.028	1.0779
						57.4358	6.04989	76.5565	5.74338	89.088	1.0779
						57.5018	6.04474	76.5811	5.74338	89.12	1.0779
						57.5282	6.04474	76.6304	5.74338	89.176	1.0779
						57.5678	6.03957	76.655	5.74904	89.204	1.08269
						57.5863	6.03957	76.7114	5.74338	89.268	1.0779
						57.6233	6.03957	76.743	5.74338	89.304	1.08588
						57.6418	6.03439	76.8029	5.73775	89.392	1.08588
						57.6761	6.03439	76.831	5.73775	89.432	1.08427
						57.6972	6.03439	76.8803	5.73775	89.5	1.08269
						57.7421	6.03439	76.905	5.73775	89.532	1.08427
						57.7658	6.03439	76.9542	5.73775	89.592	1.08427
						57.8081	6.03439	76.9789	5.74338	89.628	1.08269
						57.8266	6.03439	77.0387	5.74338	89.708	1.08427
						57.8582	6.03439	77.0739	5.74338	89.748	1.08748
						57.8794	6.03439	77.1584	5.74904	89.828	1.08427
						57.919	6.03439	77.1936	5.74904	89.892	1.08748
						57.9401	6.02925	77.2534	5.74904	89.92	1.09067
						57.9823	6.02925	77.2781	5.74904	89.972	1.08748
						58.0061	6.02925	77.3344	5.75471	90	1.08907
						58.0536	6.02925	77.3626	5.75471	90.068	1.09227
						58.0747	6.02925	77.433	5.74904	90.108	1.08907
						58.1117	6.02925	77.4717	5.74904	90.196	1.08907
						58.1302	6.02407	77.5456	5.75471	90.264	1.09227
						58.1645	6.02407	77.5738	5.74904	90.296	1.09227
						58.183	6.02925	77.623	5.75471	90.352	1.09067
						58.2199	6.02407	77.6477	5.75471	90.38	1.09227
						58.2437	6.02407	77.697	5.75471	90.436	1.09227
						58.2912	6.02407	77.7251	5.74338	90.468	1.09067
						58.315	6.03439	77.7885	5.74904	90.54	1.09227
						58.3572	6.02407	77.8202	5.74904	90.576	1.09706
						58.3757	6.02407	77.8835	5.74338	90.644	1.09227
						58.4126	6.03439	77.9152	5.74904	90.676	1.09546
						58.4338	6.03439	77.9715	5.75471	90.728	1.09706
						58.4734	6.03439	78.0032	5.75471	90.752	1.09546
						58.4971	6.03439	78.063	5.75471	90.804	1.09546
						58.5499	6.03439	78.0982	5.75471	90.832	1.09546
						58.5763	6.03439	78.1722	5.75471	90.904	1.09546
						58.6238	6.03957	78.2074	5.74904	90.944	1.09546
						58.6423	6.03957	78.2672	5.74904	91.024	1.09546
						58.6819	6.03957	78.2954	5.74338	91.056	1.09706
						58.703	6.03957	78.3376	5.74338	91.12	1.09546
						58.7506	6.03957	78.3587	5.74338	91.184	1.09706
						58.7796	6.03957	78.408	5.74338	91.216	1.10344
						58.8377	6.03957	78.4362	5.74338	91.292	1.09865
						58.8667	6.04474	78.503	5.74338	91.336	1.10344
						58.9116	6.04474	78.5382	5.74338	91.416	1.10344
						58.9301	6.03957	78.5981	5.74338	91.452	1.10344
						58.967	6.03957	78.6262	5.74338	91.512	1.10185
						58.9882	6.03957	78.679	5.74338	91.54	1.10344
						59.0383	6.03957	78.7002	5.74338	91.592	1.10185
						59.0647	6.03957	78.753	5.74338	91.624	1.10185
						59.1122	6.03957	78.7811	5.74338	91.692	1.10185
						59.1334	6.03957	78.848	5.74338	91.728	1.10823
						59.173	6.03957	78.8832	5.74338	91.808	1.10185
						59.1914	6.03957	78.9501	5.74338	91.844	1.10823
						59.2284	6.03957	78.9782	5.74338	91.908	1.10983
						59.2469	6.03957	79.024	5.73775	91.936	1.10823
						59.2944	6.03957	79.0486	5.73208	91.992	1.10823
						59.3208	6.03957	79.0909	5.73775	92.024	1.10823
						59.3762	6.03957	79.1155	5.73775	92.096	1.10823
						59.4	6.03957	79.1754	5.73775	92.132	1.10823
						59.4396	6.03957	79.207	5.74338	92.204	1.10823
						59.4581	6.03957	79.2704	5.74338	92.264	1.10823
						59.4924	6.03439	79.2986	5.74904	92.292	1.10823
						59.5109	6.03439	79.3549	5.74904	92.34	1.10983
						59.5531	6.03439	79.3795	5.74904	92.368	1.10983
						59.5769	6.03439	79.4288	5.74904	92.428	1.10983
						59.6297	6.03439	79.4605	5.74904	92.496	1.10983
						59.6561	6.03439	79.5274	5.75471	92.532	1.11143
						59.6983	6.03439	79.5661	5.75471	92.604	1.10983
						59.7168	6.03439	79.6365	5.74904	92.64	1.11462
						59.7564	6.03439	79.6682	5.74904	92.704	1.11622
						59.7775	6.03439	79.7245	5.76033	92.732	1.11462
						59.8356	6.03439	79.7491	5.74904	92.792	1.11462
						59.8673	6.03439	79.8019	5.76033	92.82	1.11462
						59.9227	6.03439	79.8371	5.76033	92.888	1.11622
						59.9465	6.03439	79.9146	5.76033	92.928	1.11462
						59.9861	6.03439	79.9533	5.75471	93.004	1.11622
						60.0046	6.03439	80.0166	5.75471	93.036	1.11781
						60.0415	6.02925	80.0448	5.75471	93.096	1.11622
						60.06	6.02407	80.0906	5.74904	93.124	1.11781
						60.1049	6.01889	80.1117	5.75471	93.18	1.12101
						60.1286	6.01889	80.161	5.75471	93.208	1.12101
						60.1682	6.01889	80.1891	5.76033	93.28	1.12101
						60.1867	6.01889	80.2173	5.75471	93.324	1.12101
						60.2237	6.01889	80.2877	5.75471	93.412	1.12101
						60.2395	6.01889	80.3229	5.76033	93.452	1.1226
						60.2738	6.01889	80.3898	5.75471	93.52	1.1226
						60.2923	6.01889	80.4179	5.75471	93.58	1.1226
						60.3319	6.01889	80.4672	5.76033	93.612	1.1226
						60.3557	6.01889	80.4918	5.76033	93.692	1.1242
						60.4058	6.01889	80.5482	5.76033	93.736	1.1242
						60.4296	6.01889	80.5834	5.76033	93.824	1.1242
						60.4745	6.01889	80.6538	5.76033	93.892	1.1242
						60.4956	6.01889	80.689	5.75471	93.924	1.12739
						60.5326	6.01889	80.7488	5.76033	93.98	1.1242
						60.5537	6.01889	80.777	5.766	94.008	1.12739
						60.5986	6.01889	80.8368	5.75471	94.076	1.12899
						60.6223	6.01889	80.865	5.76033	94.12	1.12899
						60.6857	6.02407	80.9318	5.76033	94.204	1.12899
						60.7147	6.02407	80.967	5.76033	94.244	1.12899
						60.7596	6.02407	81.041	5.75471	94.308	1.12899
						60.7807	6.02407	81.0691	5.75471	94.332	1.12739
						60.8203	6.01889	81.1254	5.75471	94.388	1.12739
						60.8388	6.01889	81.1501	5.74904	94.416	1.13378
						60.8837	6.01889	81.1958	5.75471	94.484	1.1258
						60.9048	6.01889	81.217	5.75471	94.524	1.13218
						60.9497	6.01889	81.2768	5.75471	94.6	1.13378
						60.9682	6.01889	81.312	5.75471	94.636	1.13218
						60.9998	6.01889	81.3754	5.75471	94.7	1.13218
						61.0157	6.01889	81.407	5.75471	94.728	1.13218
						61.0474	6.01889	81.4563	5.74904	94.784	1.13218
						61.0658	6.01889	81.481	5.74904	94.844	1.13218
						61.1028	6.01889	81.5302	5.74904	94.88	1.13378
						61.1239	6.01889	81.5549	5.74904	94.96	1.13538
						61.1767	6.02925	81.6147	5.74904	94.996	1.13378
						61.2084	6.02925	81.6534	5.75471	95.068	1.13538
						61.2612	6.03439	81.7344	5.75471	95.1	1.13538
						61.285	6.03439	81.7696	5.75471	95.152	1.13538
						61.3272	6.03439	81.8294	5.75471	95.208	1.13538
						61.351	6.03439	81.8576	5.75471	95.24	1.13857
						61.4117	6.03439	81.9139	5.75471	95.308	1.13538
						61.4434	6.02407	81.9421	5.75471	95.344	1.13538
						61.5067	6.03439	82.009	5.75471	95.428	1.14176
						61.5331	6.03439	82.0406	5.75471	95.464	1.13697
						61.5806	6.02407	82.1075	5.75471	95.528	1.13538
						61.5991	6.02407	82.1322	5.75471	95.56	1.13697
						61.6387	6.03439	82.185	5.75471	95.592	1.14496
						61.6572	6.01889	82.2096	5.75471	95.656	1.13697
						61.6994	6.01375	82.2589	5.75471	95.692	1.14176
						61.7232	6.01375	82.2835	5.75471	95.772	1.14496
						61.7654	6.02407	82.3328	5.75471	95.808	1.14176
						61.7839	6.01375	82.361	5.75471	95.872	1.14176
						61.8156	6.01375	82.4208	5.74904	95.9	1.14176
						61.8314	6.01375	82.4525	5.74904	95.956	1.14176
						61.8605	6.01375	82.5018	5.75471	95.984	1.14176
						61.879	6.01375	82.5264	5.74904	96.044	1.14655
						61.9186	6.01375	82.5686	5.74904	96.124	1.14655
						61.945	6.01889	82.5933	5.74904	96.204	1.14336
						61.9978	6.01889	82.6496	5.75471	96.244	1.14655
						62.0215	6.01889	82.6813	5.75471	96.308	1.14655
						62.0664	6.01889	82.7587	5.76033	96.336	1.14336
						62.0849	6.01889	82.7939	5.766	96.392	1.14655
						62.1192	6.01889	82.8573	5.766	96.42	1.15134
						62.1377	6.01889	82.8854	5.766	96.484	1.14655
						62.1773	6.01889	82.9347	5.766	96.524	1.14496
						62.201	6.02925	82.9629	5.766	96.604	1.15134
						62.2512	6.02925	83.0262	5.76033	96.64	1.14655
						62.275	6.02925	83.0579	5.766	96.704	1.14655
						62.3172	6.02925	83.1354	5.766	96.732	1.14655
						62.3383	6.02925	83.1741	5.766	96.788	1.14975
						62.3726	6.02925	83.2374	5.766	96.82	1.14815
						62.3911	6.02925	83.2621	5.77167	96.892	1.14975
						62.4334	6.03439	83.3184	5.77167	96.936	1.15134
						62.4571	6.03439	83.3466	5.766	97.016	1.14975
						62.5126	6.03439	83.4134	5.77167	97.052	1.15134
						62.5416	6.03439	83.4486	5.77167	97.112	1.15454
						62.5865	6.03439	83.519	5.766	97.14	1.15454
						62.6076	6.03439	83.5472	5.766	97.2	1.15134
						62.6472	6.03439	83.6	5.77167	97.268	1.15454
						62.6683	6.03957	83.6246	5.77167	97.308	1.15294
						62.7106	6.03957	83.6774	5.766	97.396	1.15294
						62.737	6.03439	83.7021	5.766	97.436	1.15294
						62.7898	6.03439	83.7619	5.77167	97.5	1.15294
						62.8135	6.03439	83.7936	5.766	97.528	1.15294
						62.861	6.03439	83.8605	5.76033	97.58	1.15294
						62.8795	6.03439	83.8922	5.766	97.608	1.15773
						62.9191	6.03439	83.945	5.76033	97.672	1.15294
						62.9402	6.03957	83.9661	5.76033	97.708	1.15613
						62.9878	6.03957	84.0154	5.766	97.784	1.15773
						63.0142	6.03957	84.0435	5.766	97.824	1.15613
						63.0643	6.03957	84.1139	5.766	97.892	1.15613
						63.0881	6.03957	84.1526	5.77167	97.92	1.15613
						63.125	6.03439	84.223	5.766	97.98	1.15613
						63.1435	6.03439	84.2547	5.76033	98.012	1.15613
						63.1778	6.03439	84.3075	5.76033	98.084	1.15613
						63.199	6.03439	84.3322	5.76033	98.12	1.16252
						63.2412	6.03439	84.385	5.75471	98.2	1.15613
						63.265	6.03957	84.4131	5.75471	98.232	1.15933
						63.3178	6.03957	84.4765	5.76033	98.284	1.16412
						63.3442	6.04474	84.5117	5.76033	98.308	1.16092
						63.389	6.04989	84.575	5.76033	98.36	1.16092
						63.4075	6.04474	84.6067	5.76033	98.384	1.16092
						63.4234	6.04474	84.656	5.76033	98.44	1.16412
						63.463	6.04989	84.6806	5.75471	98.512	1.16412
						63.4841	6.04474	84.7299	5.75471	98.552	1.16573
						63.5316	6.04474	84.7581	5.766	98.636	1.16573
						63.558	6.04474	84.8285	5.766	98.672	1.16412
						63.6108	6.04474	84.8672	5.77167	98.728	1.16412
						63.6346	6.04474	84.927	5.77167	98.756	1.16573
						63.6742	6.03957	84.9552	5.77167	98.812	1.15933
						63.6926	6.03957	85.001	5.77167	98.844	1.16731
						63.7322	6.03957	85.0256	5.77167	98.924	1.16731
						63.756	6.03957	85.0749	5.77167	98.968	1.16731
						63.8062	6.03957	85.103	5.77729	99.048	1.16573
						63.8326	6.03957	85.1664	5.77729	99.084	1.16731
						63.8827	6.03439	85.1981	5.77729	99.148	1.16891
						63.9038	6.03439	85.2685	5.77729	99.184	1.16573
						63.9461	6.03439	85.2966	5.77729	99.256	1.16891
						63.9619	6.03439	85.353	5.77729	99.3	1.1721
						63.9962	6.03439	85.3741	5.77167	99.376	1.16891
						64.0121	6.03957	85.4198	5.77729	99.412	1.17052
						64.0517	6.03439	85.448	5.77729	99.476	1.17371
						64.0754	6.03439	85.5078	5.77729	99.5	1.17052
						64.123	6.03439	85.543	5.77729	99.548	1.16891
						64.1467	6.03439	85.6134	5.78296	99.6	1.17052
						64.189	6.03439	85.6451	5.78296	99.628	1.17052
						64.2074	6.03439	85.7014	5.78296	99.7	1.17052
						64.2497	6.03439	85.7296	5.77167	99.736	1.17052
						64.2734	6.03439	85.7789	5.78296	99.812	1.1721
						64.3236	6.03439	85.807	5.77729	99.876	1.1721
						64.35	6.03957	85.8669	5.77167	99.9	1.1721
						64.3975	6.03957	85.9021	5.77729	99.952	1.1721
						64.4213	6.03957	85.9373	5.77729	99.98	1.1721
						64.4635	6.04474	86.0006	5.77729	100.048	1.1721
						64.482	6.03957	86.0288	5.77729	100.088	1.1785
						64.5295	6.03957	86.0781	5.77729	100.168	1.1721
						64.5533	6.03957	86.0992	5.77729	100.208	1.1785
						64.614	6.03957	86.1485	5.77729	100.272	1.1801
						64.6457	6.03957	86.1766	5.77729	100.3	1.1785
						64.6958	6.03957	86.24	5.77729	100.352	1.1769
						64.7143	6.03957	86.2752	5.77729	100.376	1.1785
						64.7513	6.03957	86.3421	5.77729	100.44	1.1769
						64.7645	6.03957	86.3702	5.77729	100.48	1.1769
						64.7988	6.03957	86.4195	5.78296	100.568	1.1801
						64.8173	6.03439	86.4406	5.78296	100.64	1.1801
						64.8622	6.03439	86.4899	5.78862	100.668	1.1785
						64.8886	6.03439	86.5181	5.78862	100.724	1.1801
						64.9334	6.03439	86.5814	5.78862	100.752	1.18489
						64.9546	6.03439	86.6166	5.78862	100.804	1.1785
						64.9915	6.03439	86.687	5.78862	100.832	1.1801
						65.0074	6.03439	86.7187	5.78862	100.896	1.18648
						65.0417	6.03439	86.7715	5.78862	100.936	1.1801
						65.0602	6.03439	86.7997	5.79425	101.008	1.1801
						65.105	6.03439	86.8595	5.79425	101.076	1.18329
						65.1288	6.03439	86.8947	5.79425	101.104	1.18489
						65.179	6.03439	86.9757	5.78862	101.16	1.18489
						65.2027	6.03439	87.0144	5.78862	101.192	1.18489
						65.2423	6.03439	87.0778	5.78296	101.264	1.18489
						65.2634	6.03439	87.1024	5.78296	101.356	1.18489
						65.3057	6.03439	87.1517	5.78296	101.404	1.18808
						65.3294	6.03439	87.1763	5.77729	101.476	1.18968
						65.3796	6.03439	87.2291	5.77729	101.508	1.18808
						65.406	6.03439	87.2608	5.77729	101.56	1.18968
						65.4562	6.03439	87.3312	5.77729	101.588	1.19127
						65.4773	6.04474	87.3664	5.77729	101.652	1.18968
						65.5142	6.03439	87.4262	5.78296	101.688	1.18968
[truncated: 2,032 more rows]

## Sheet: Fig. 2e-g
0.25-1k				0.5-1k				0.25-2k				0.5-2k				0.25-4k				0.5-4k
Temperature (°C)	tan δ	Loss modulus (MPa)	Storage modulus (MPa)	Temperature (°C)	tan δ	Loss modulus (MPa)	Storage modulus (MPa)	Temperature (°C)	tan δ	Loss modulus (MPa)	Storage modulus (MPa)	Temperature (°C)	tan δ	Loss modulus (MPa)	Storage modulus (MPa)	Temperature (°C)	tan δ	Loss modulus (MPa)	Storage modulus (MPa)	Temperature (°C)	tan δ	Loss modulus (MPa)	Storage modulus (MPa)
-79.8553	0.0324	83.9758	2591.65	-80.1524	0.02907	76.8289	2642.49	-80.1316	0.03876	106.572	2749.51	-79.983	0.04009	128.783	3212.24	-80.1	0.04465	155.762	3488.86	-80.0619	0.09205	167.834	1823.28
-79.881	0.03248	84.2275	2593.07	-80.2387	0.02913	77.0376	2644.35	-79.9923	0.03869	106.496	2752.21	-79.9992	0.04008	128.747	3212.22	-80.0782	0.04466	155.82	3488.91	-80.0902	0.0918	168.066	1830.75
-79.9233	0.03256	84.469	2594.51	-80.137	0.02919	77.2339	2646.22	-80.0677	0.03864	106.446	2754.96	-79.9813	0.04007	128.714	3212.2	-80.1096	0.04468	155.875	3488.97	-80.0542	0.09155	168.293	1838.26
-79.9086	0.03263	84.7005	2595.98	-80.1565	0.02924	77.418	2648.11	-79.9495	0.03859	106.423	2757.74	-80.0235	0.04006	128.684	3212.18	-80.0467	0.04469	155.927	3489.04	-80.1012	0.0913	168.513	1845.78
-79.9935	0.03269	84.9217	2597.48	-80.1503	0.02928	77.5898	2650	-79.9455	0.03855	106.426	2760.55	-80.0148	0.04005	128.656	3212.17	-80.078	0.0447	155.976	3489.13	-80.1428	0.09104	168.728	1853.34
-79.9944	0.03276	85.1328	2598.99	-80.1822	0.02932	77.7493	2651.91	-79.9696	0.03852	106.456	2763.39	-80.0373	0.04004	128.63	3212.15	-79.9931	0.04472	156.023	3489.23	-80.1808	0.09078	168.936	1860.92
-79.9973	0.03281	85.3338	2600.53	-80.1744	0.02935	77.8964	2653.83	-80.0981	0.0385	106.512	2766.26	-79.9945	0.04004	128.606	3212.15	-80.0046	0.04473	156.067	3489.34	-80.1527	0.09052	169.138	1868.53
-79.9586	0.03287	85.5246	2602.1	-80.2188	0.02938	78.0313	2655.77	-79.9764	0.03849	106.595	2769.15	-80.0618	0.04003	128.585	3212.14	-80.0328	0.04474	156.108	3489.47	-80.2064	0.09026	169.334	1876.17
-80.0145	0.03292	85.7053	2603.69	-80.202	0.02941	78.1539	2657.72	-80.0544	0.03849	106.704	2772.08	-79.9329	0.04003	128.566	3212.14	-80.0467	0.04475	156.146	3489.61	-80.1994	0.08999	169.524	1883.84
-80.0053	0.03296	85.8758	2605.31	-80.1368	0.02943	78.2641	2659.69	-80.0163	0.0385	106.84	2775.02	-79.9736	0.04002	128.55	3212.14	-80.0012	0.04475	156.181	3489.76	-80.236	0.08972	169.708	1891.53
-80.0638	0.033	86.0361	2606.96	-80.2102	0.02944	78.3621	2661.68	-80.0829	0.03852	107.002	2777.99	-79.9465	0.04002	128.536	3212.14	-80.0278	0.04476	156.214	3489.92	-80.1523	0.08945	169.887	1899.26
-79.9521	0.03296	85.9833	2608.86	-80.1114	0.02936	78.2128	2663.97	-80.0521	0.03855	107.207	2781.06	-79.9661	0.04002	128.557	3212.16	-80.0236	0.04476	156.212	3490.1	-80.2048	0.08924	170.169	1906.95
-80.0112	0.033	86.1519	2610.53	-80.1327	0.02938	78.3279	2666.1	-80.0899	0.03859	107.452	2784.13	-79.958	0.04003	128.587	3212.18	-80.0157	0.04479	156.319	3490.37	-80.1624	0.08894	170.279	1914.57
-79.9789	0.03308	86.4088	2612.13	-80.1356	0.02939	78.4003	2667.99	-80.1003	0.03853	107.401	2787.33	-79.9986	0.04003	128.576	3212.23	-80.0116	0.04479	156.345	3490.59	-80.1759	0.08868	170.476	1922.35
-79.9683	0.03306	86.4175	2614.1	-80.1155	0.02947	78.6907	2669.81	-80.1576	0.03859	107.666	2790.17	-79.9514	0.04002	128.562	3212.24	-79.9992	0.0448	156.376	3490.86	-80.1158	0.08831	170.47	1930.25
-80.0238	0.03315	86.7159	2615.83	-80.1042	0.02951	78.8525	2672.02	-80.171	0.03862	107.894	2793.53	-79.8868	0.04	128.487	3212.28	-80.0444	0.04479	156.363	3491.03	-80.1342	0.08794	170.446	1938.2
-80.0353	0.03326	87.0586	2617.51	-80.1161	0.02948	78.845	2674.2	-80.2101	0.03868	108.172	2796.46	-79.9306	0.04	128.483	3212.25	-80.0095	0.04479	156.358	3491.17	-80.1971	0.08773	170.753	1946.28
-80.0901	0.03331	87.2363	2619.21	-80.1111	0.02953	79.0286	2676.34	-80.1149	0.03871	108.367	2799.36	-79.9147	0.04	128.503	3212.23	-80.0392	0.04475	156.229	3491.2	-80.2072	0.08745	170.9	1954.32
-80.0304	0.03348	87.7312	2620.78	-80.1325	0.02948	78.9579	2678.26	-80.169	0.03873	108.54	2802.53	-79.8702	0.03998	128.431	3212.2	-80.0172	0.04472	156.128	3491.29	-80.2006	0.08712	170.974	1962.52
-80.0585	0.0336	88.1252	2622.54	-80.1084	0.0297	79.6046	2679.97	-80.1153	0.03879	108.826	2805.43	-79.9047	0.03998	128.408	3212.18	-80.062	0.04471	156.117	3491.42	-80.2327	0.08678	171.006	1970.68
-80.1156	0.03352	87.9576	2624.27	-80.1143	0.02972	79.7057	2681.88	-80.1889	0.03889	109.212	2808.12	-79.8927	0.03999	128.439	3212.14	-80.0153	0.0447	156.076	3491.4	-80.2439	0.08639	170.961	1979.05
-80.1149	0.03357	88.1442	2625.84	-80.1124	0.02967	79.617	2683.83	-80.1648	0.03904	109.737	2810.66	-79.942	0.03997	128.403	3212.13	-80.0169	0.04469	156.028	3491.34	-80.2429	0.08598	170.879	1987.36
-80.148	0.03354	88.1284	2627.47	-80.1134	0.0297	79.7588	2685.74	-80.2234	0.03921	110.314	2813.36	-79.8975	0.03999	128.464	3212.15	-79.9988	0.04469	156.017	3491.31	-80.213	0.08566	170.949	1995.73
-80.0934	0.03367	88.5293	2629.37	-80.177	0.02979	80.0605	2687.51	-80.2162	0.03934	110.774	2816.07	-79.9436	0.03999	128.453	3212.21	-80.0157	0.04465	155.869	3491.04	-80.2849	0.08531	170.977	2004.21
-80.0797	0.03363	88.4925	2630.99	-80.0663	0.02992	80.4514	2689.25	-80.1794	0.03939	111.043	2818.84	-79.9048	0.04001	128.523	3212.25	-80.0085	0.04462	155.752	3490.85	-80.2392	0.08496	170.994	2012.74
-80.0445	0.03359	88.4467	2632.74	-80.0716	0.03001	80.7597	2690.99	-80.2276	0.03942	111.223	2821.61	-79.9279	0.03999	128.469	3212.32	-80.0128	0.04461	155.717	3490.64	-80.1775	0.08462	171.062	2021.49
-80.0453	0.03374	88.8845	2634.35	-80.0812	0.03008	81.0155	2692.98	-80.0926	0.03936	111.154	2824.31	-79.9647	0.04003	128.598	3212.31	-80.012	0.0446	155.677	3490.58	-80.1904	0.08427	171.109	2030.47
-80.0966	0.03374	88.9274	2635.88	-80.0802	0.03011	81.1557	2694.97	-80.1363	0.03935	111.249	2827.09	-79.936	0.04003	128.6	3212.34	-80.0474	0.04462	155.739	3490.56	-80.2456	0.08383	170.97	2039.53
-80.0896	0.03386	89.2955	2637.19	-80.0618	0.03011	81.2205	2697.11	-80.1313	0.03938	111.422	2829.65	-79.9536	0.04003	128.585	3212.4	-79.9912	0.04463	155.792	3490.61	-80.1137	0.08344	170.923	2048.57
-80.1452	0.03393	89.542	2638.81	-80.109	0.03015	81.3838	2699.03	-80.1624	0.03941	111.617	2832.22	-79.9266	0.04001	128.526	3212.42	-79.9629	0.04465	155.874	3490.7	-80.1042	0.08296	170.715	2057.7
-80.0329	0.03399	89.737	2640.47	-80.0887	0.03021	81.6032	2701.02	-80.1611	0.03944	111.807	2834.76	-79.962	0.04001	128.514	3212.45	-79.9949	0.04467	155.952	3490.86	-80.1513	0.0825	170.517	2066.9
-80.0641	0.03394	89.675	2642.14	-80.082	0.0302	81.6349	2703.12	-80.167	0.03963	112.443	2837.36	-79.9873	0.04002	128.558	3212.48	-79.8867	0.04467	155.933	3490.95	-80.1253	0.08211	170.467	2076.16
-80.0881	0.03395	89.743	2643.66	-80.1148	0.03027	81.878	2704.94	-80.2024	0.03962	112.521	2839.86	-79.9907	0.04002	128.56	3212.54	-79.9377	0.0447	156.039	3491.13	-80.1423	0.08158	170.128	2085.45
-80.1311	0.03405	90.0636	2645.04	-80.1122	0.03027	81.9418	2706.8	-80.1921	0.03975	112.98	2842.52	-80.0003	0.04	128.497	3212.58	-79.9207	0.0447	156.063	3491.25	-80.1042	0.08106	169.8	2094.83
-80.0798	0.03415	90.3679	2646.56	-80.1379	0.03035	82.2106	2708.72	-80.2409	0.03983	113.341	2845.26	-80.0115	0.03998	128.452	3212.62	-79.942	0.0447	156.068	3491.38	-80.0832	0.08056	169.523	2104.32
-80.1106	0.03424	90.6777	2648.05	-80.1737	0.03047	82.5968	2710.73	-80.219	0.03992	113.698	2848.18	-80.0158	0.03998	128.442	3212.63	-79.9826	0.0447	156.079	3491.48	-80.1017	0.08005	169.212	2113.89
-80.0842	0.03437	91.0653	2649.54	-80.1238	0.03049	82.6999	2712.64	-80.2063	0.03988	113.705	2850.84	-80.0158	0.04	128.509	3212.61	-79.9496	0.0447	156.089	3491.6	-80.098	0.07954	168.892	2123.32
-80.0893	0.03452	91.5055	2651.08	-80.1541	0.03058	83.0071	2714.63	-80.1834	0.0399	113.845	2853.6	-80.0228	0.04	128.498	3212.64	-79.9968	0.04465	155.888	3491.6	-80.0387	0.07891	168.292	2132.77
-80.1042	0.03458	91.7243	2652.73	-80.0977	0.0306	83.1223	2716.55	-80.2072	0.03997	114.177	2856.47	-80.0472	0.03998	128.448	3212.66	-79.9134	0.04466	155.943	3491.75	-80.1093	0.07818	167.495	2142.31
-80.1351	0.03453	91.657	2654.42	-80.1603	0.03076	83.6131	2718.27	-80.2095	0.03997	114.267	2859	-80.0149	0.03998	128.449	3212.68	-79.9399	0.04468	156.022	3491.84	-80.0449	0.07751	166.792	2151.91
-80.0974	0.03439	91.3606	2656.22	-80.0464	0.03076	83.6622	2720.08	-80.251	0.04007	114.672	2861.49	-80.0686	0.03996	128.39	3212.67	-79.9857	0.04465	155.919	3491.74	-79.959	0.07683	166.07	2161.6
-80.1182	0.03446	91.5839	2657.94	-80.0586	0.03076	83.7285	2721.64	-80.2107	0.04012	114.9	2864.13	-80.0097	0.03996	128.371	3212.62	-79.923	0.04464	155.875	3491.85	-80.0112	0.07616	165.367	2171.32
-80.1716	0.03455	91.8806	2659.5	-80.0438	0.03083	83.9684	2723.15	-80.2219	0.04016	115.133	2866.94	-80.0407	0.03998	128.43	3212.61	-79.908	0.04462	155.817	3491.93	-80.0088	0.07543	164.515	2180.94
-80.1329	0.03463	92.1491	2661.21	-80.105	0.03096	84.3652	2724.64	-80.1999	0.0401	115.068	2869.58	-80.0398	0.03999	128.484	3212.6	-79.9014	0.04459	155.711	3491.94	-80.0371	0.0747	163.643	2190.73
-80.1708	0.03454	91.9786	2662.86	-80.0353	0.03104	84.6282	2726.11	-80.1585	0.04003	114.966	2872.33	-80.0533	0.04001	128.537	3212.61	-79.9466	0.04463	155.842	3492.1	-79.9898	0.07391	162.652	2200.56
-80.117	0.03465	92.3126	2664.4	-80.0808	0.03107	84.7419	2727.6	-80.2024	0.04006	115.185	2875.02	-80.0035	0.04	128.511	3212.62	-79.9083	0.04464	155.887	3492.07	-80.0385	0.07315	161.688	2210.4
-80.1573	0.03478	92.7214	2666.06	-80.0053	0.03114	84.9839	2729.17	-80.1133	0.04003	115.19	2877.82	-80.0591	0.04002	128.57	3212.63	-79.9604	0.04462	155.806	3491.98	-79.9893	0.07232	160.576	2220.4
-80.1575	0.03471	92.6082	2667.71	-80.0576	0.03122	85.2425	2730.61	-80.151	0.04002	115.286	2880.51	-79.9873	0.04001	128.526	3212.66	-79.9301	0.0446	155.733	3491.82	-80.0556	0.07144	159.347	2230.49
-80.1555	0.03477	92.7981	2669.21	-79.9879	0.03126	85.414	2732.18	-80.1313	0.04006	115.505	2883.17	-80.0127	0.03999	128.482	3212.67	-79.9288	0.04458	155.66	3491.75	-80.0116	0.07063	158.247	2240.5
-80.1556	0.0348	92.9537	2671.02	-80.0351	0.03128	85.5049	2733.52	-80.1256	0.04012	115.778	2885.88	-80.0087	0.03999	128.47	3212.63	-79.9431	0.04458	155.645	3491.64	-79.9774	0.06975	156.967	2250.44
-80.1995	0.03481	93.0288	2672.69	-79.9954	0.03137	85.8105	2735.05	-80.1496	0.04019	116.084	2888.38	-80.0102	0.04	128.507	3212.64	-80.0116	0.04456	155.583	3491.48	-79.9843	0.06888	155.698	2260.44
-80.1848	0.03487	93.2587	2674.25	-80.0651	0.03146	86.0856	2736.38	-80.1335	0.04033	116.583	2890.92	-80.0213	0.03999	128.481	3212.65	-79.7928	0.04456	155.581	3491.41	-80.0454	0.06798	154.345	2270.37
-80.1688	0.035	93.67	2675.91	-79.9707	0.03145	86.0988	2737.85	-80.13	0.04038	116.836	2893.62	-80.0304	0.04	128.497	3212.68	-79.8574	0.04457	155.612	3491.35	-80.0123	0.06712	153.039	2280.17
-80.1332	0.03512	94.0456	2677.56	-79.9657	0.0315	86.3061	2739.53	-80.1034	0.04051	117.318	2896.24	-80.0424	0.03998	128.456	3212.72	-79.7351	0.04454	155.508	3491.24	-80.022	0.06627	151.739	2289.81
-80.1914	0.03518	94.2486	2679.2	-79.9861	0.0316	86.629	2741.29	-80.1111	0.04048	117.343	2898.93	-80.0262	0.03998	128.439	3212.76	-79.7388	0.04454	155.504	3491.28	-80.0558	0.06547	150.527	2299.2
-80.1387	0.03518	94.3221	2680.88	-80.0211	0.03172	87.0012	2742.98	-80.1243	0.04047	117.441	2901.58	-80.051	0.03998	128.456	3212.77	-79.7853	0.04454	155.498	3491.43	-80.0489	0.06465	149.234	2308.49
-80.1783	0.03524	94.5366	2682.44	-80.0254	0.03178	87.2271	2744.63	-80.1398	0.04051	117.642	2904.11	-80.0511	0.03998	128.459	3212.8	-79.7898	0.04454	155.517	3491.67	-80.1116	0.06381	147.869	2317.36
-80.0921	0.03526	94.6378	2683.85	-80.0597	0.03189	87.5884	2746.31	-80.1039	0.04054	117.823	2906.62	-80.0659	0.03995	128.349	3212.84	-79.845	0.04454	155.53	3491.93	-80.0335	0.06303	146.615	2326.2
-80.0261	0.03528	94.7243	2685.28	-80.0282	0.03194	87.7576	2747.84	-80.1194	0.0406	118.106	2908.95	-80.0518	0.03992	128.254	3212.84	-79.8609	0.04459	155.703	3492.18	-80.0616	0.06223	145.283	2334.65
-80.0574	0.03521	94.6045	2686.6	-80.0232	0.03194	87.8223	2749.26	-80.1399	0.04055	118.044	2911.05	-80.0425	0.0399	128.178	3212.81	-79.8245	0.04458	155.688	3492.24	-80.0564	0.0616	144.3	2342.61
-80.0633	0.03528	94.8248	2687.83	-80.0622	0.03196	87.9104	2750.55	-80.1604	0.04057	118.19	2913.01	-80.0277	0.03989	128.156	3212.71	-79.8575	0.04458	155.673	3492.31	-80.0091	0.06093	143.203	2350.33
-80.071	0.03534	95.01	2688.73	-80.0306	0.03195	87.9346	2751.88	-80.1049	0.04056	118.229	2914.86	-79.9719	0.03989	128.145	3212.56	-79.8877	0.04458	155.692	3492.41	-80.02	0.06029	142.146	2357.79
-80.0281	0.03532	94.9848	2689.55	-80.0256	0.03205	88.2263	2753.03	-80.0304	0.04052	118.194	2916.72	-79.9385	0.03989	128.144	3212.45	-79.8229	0.0446	155.767	3492.35	-79.9517	0.05959	140.94	2365.07
-80.0036	0.03528	94.9278	2690.37	-79.9884	0.03207	88.3157	2754.16	-79.9321	0.04042	117.947	2918.21	-79.7686	0.03988	128.114	3212.28	-79.8187	0.04461	155.764	3492.01	-79.9301	0.05901	139.959	2371.98
-79.9228	0.03531	95.011	2690.93	-79.9271	0.03206	88.3171	2755.12	-79.8936	0.04041	117.996	2919.72	-79.7537	0.03988	128.093	3212.06	-79.7643	0.04463	155.836	3491.54	-79.8345	0.05844	138.997	2378.62
-79.8489	0.03537	95.1907	2691.36	-79.9055	0.03203	88.2638	2755.98	-79.8221	0.04037	117.916	2921.05	-79.6713	0.03986	128.036	3211.77	-79.652	0.04459	155.664	3490.66	-79.7838	0.05792	138.141	2385.03
-79.788	0.03536	95.1953	2691.99	-79.7374	0.03205	88.3403	2756.71	-79.7071	0.04031	117.797	2922.46	-79.5953	0.03988	128.064	3211.43	-79.64	0.04454	155.437	3489.66	-79.7	0.05744	137.355	2391.27
-79.6604	0.03532	95.0919	2692.52	-79.6613	0.03205	88.3699	2757.33	-79.6543	0.04022	117.595	2923.73	-79.5034	0.03984	127.944	3211.05	-79.5376	0.0445	155.224	3488.44	-79.6285	0.05701	136.666	2397.27
-79.5844	0.03531	95.0997	2692.97	-79.5255	0.03201	88.2804	2757.98	-79.4872	0.04025	117.734	2924.88	-79.398	0.03983	127.875	3210.6	-79.4025	0.04448	155.107	3487.19	-79.5033	0.05658	135.951	2402.89
-79.4583	0.03531	95.1129	2693.67	-79.4818	0.032	88.2777	2758.5	-79.4414	0.0402	117.629	2926	-79.2733	0.03983	127.868	3210.1	-79.3315	0.04448	155.056	3485.79	-79.3869	0.0561	135.109	2408.43
-79.3408	0.03529	95.0756	2694.15	-79.2984	0.03201	88.3285	2759.13	-79.233	0.0402	117.672	2927.15	-79.1898	0.03987	127.96	3209.57	-79.1967	0.04444	154.834	3484.2	-79.2348	0.05564	134.316	2413.88
-79.2095	0.03531	95.1576	2694.71	-79.1878	0.03196	88.1943	2759.7	-79.0512	0.04022	117.792	2928.45	-79.0107	0.03985	127.876	3209.03	-79.0624	0.04442	154.708	3482.72	-79.1149	0.05527	133.712	2419.34
-79.066	0.03532	95.191	2695.42	-79.0666	0.03192	88.1214	2760.4	-78.9363	0.04016	117.654	2929.84	-78.8707	0.03985	127.858	3208.47	-78.926	0.04438	154.494	3481.15	-79.0136	0.05494	133.213	2424.63
-78.8557	0.03523	94.9744	2696.09	-78.9153	0.03201	88.3775	2761.03	-78.7952	0.04007	117.451	2931.22	-78.7587	0.03981	127.722	3207.9	-78.8013	0.04435	154.324	3479.66	-78.8368	0.05464	132.769	2429.88
-78.719	0.03514	94.7641	2696.8	-78.7959	0.03212	88.7084	2761.43	-78.6538	0.04	117.294	2932.69	-78.5442	0.0398	127.653	3207.31	-78.6361	0.04433	154.196	3478.32	-78.7436	0.05436	132.361	2435.03
-78.5725	0.03512	94.7339	2697.35	-78.6385	0.03219	88.9095	2761.77	-78.5	0.04003	117.452	2934.07	-78.4491	0.03978	127.564	3206.68	-78.4972	0.04432	154.092	3476.97	-78.5318	0.0541	132.009	2440.18
-78.4395	0.03512	94.7533	2697.9	-78.5104	0.03224	89.041	2762.17	-78.3565	0.04003	117.504	2935.48	-78.2602	0.03976	127.47	3206.02	-78.3277	0.04432	154.045	3475.62	-78.4024	0.05383	131.619	2445.28
-78.2759	0.03504	94.544	2698.45	-78.3066	0.0323	89.2412	2762.51	-78.1961	0.03997	117.384	2936.87	-78.0707	0.03973	127.363	3205.32	-78.1548	0.04434	154.057	3474.3	-78.1685	0.05359	131.318	2450.34
-78.0678	0.03506	94.616	2698.9	-78.0891	0.03233	89.3084	2762.82	-78.0122	0.03995	117.372	2938.17	-77.881	0.03973	127.317	3204.54	-77.9685	0.04434	153.976	3472.74	-77.9418	0.05335	130.995	2455.4
-77.9678	0.03501	94.5047	2699.43	-77.9562	0.03236	89.4018	2763.05	-77.8275	0.03988	117.212	2939.31	-77.7494	0.03975	127.339	3203.72	-77.8381	0.0443	153.758	3471.15	-77.8666	0.05317	130.82	2460.35
-77.7602	0.03506	94.6656	2699.79	-77.7341	0.03241	89.547	2763.23	-77.6358	0.03986	117.196	2940.37	-77.5247	0.03972	127.207	3202.91	-77.635	0.04427	153.605	3469.62	-77.6001	0.05305	130.794	2465.6
-77.5251	0.03503	94.5989	2700.2	-77.6132	0.03242	89.5945	2763.54	-77.4843	0.03986	117.239	2941.42	-77.3148	0.03971	127.138	3201.99	-77.4419	0.04425	153.478	3468.03	-77.4766	0.05295	130.834	2470.92
-77.3866	0.03502	94.5842	2700.62	-77.393	0.03241	89.5831	2763.74	-77.2916	0.03983	117.208	2942.41	-77.1782	0.03971	127.105	3201.07	-77.2882	0.04422	153.268	3466.39	-77.2622	0.05284	130.837	2476.15
-77.2057	0.03504	94.6373	2700.93	-77.2313	0.03239	89.5252	2763.93	-77.0855	0.03981	117.166	2943.33	-76.9704	0.03968	126.982	3200.14	-77.1043	0.04419	153.096	3464.8	-77.0964	0.05273	130.826	2481.18
-77.007	0.03503	94.6274	2701.26	-77.0343	0.03243	89.6462	2764.09	-76.9031	0.03973	116.988	2944.23	-76.745	0.03964	126.816	3199.09	-76.9213	0.04415	152.895	3463.13	-76.8981	0.05263	130.832	2486.05
-76.8126	0.03504	94.6542	2701.64	-76.8455	0.03245	89.6871	2764.26	-76.7192	0.03967	116.842	2945.08	-76.569	0.03964	126.756	3197.96	-76.6982	0.04409	152.613	3461.35	-76.6995	0.05247	130.683	2490.73
-76.5824	0.03505	94.703	2702.07	-76.6589	0.03246	89.736	2764.49	-76.5133	0.03963	116.731	2945.86	-76.3533	0.0396	126.602	3196.8	-76.4798	0.04405	152.391	3459.54	-76.4981	0.05228	130.463	2495.29
-76.4269	0.03504	94.702	2702.53	-76.4668	0.03245	89.7174	2764.75	-76.3401	0.03959	116.647	2946.59	-76.1261	0.03954	126.366	3195.62	-76.194	0.04402	152.203	3457.74	-76.3198	0.05211	130.249	2499.59
-76.203	0.035	94.6038	2702.89	-76.2442	0.03245	89.7174	2764.97	-76.1157	0.03959	116.691	2947.35	-75.9736	0.03953	126.263	3194.29	-76.1046	0.04399	152.03	3455.99	-76.1285	0.05188	129.896	2503.7
-76.0154	0.03501	94.6298	2703.26	-76.0105	0.03241	89.6114	2765.21	-75.8876	0.03954	116.565	2948.08	-75.6284	0.03952	126.175	3192.89	-75.8415	0.04396	151.854	3454.27	-75.9112	0.05162	129.439	2507.5
-75.7836	0.03498	94.5634	2703.58	-75.8497	0.03235	89.4754	2765.45	-75.6714	0.03952	116.522	2948.79	-75.4364	0.03951	126.109	3191.47	-75.5894	0.04395	151.728	3452.54	-75.6956	0.05137	128.989	2511.11
-75.562	0.03494	94.4825	2703.92	-75.5809	0.03234	89.434	2765.64	-75.4525	0.03948	116.448	2949.48	-75.3195	0.03948	125.934	3190.04	-75.4134	0.04393	151.596	3450.75	-75.4685	0.05118	128.679	2514.41
-75.3858	0.0349	94.3659	2704.19	-75.4296	0.03234	89.4528	2765.8	-75.2475	0.03942	116.307	2950.15	-75.0962	0.03944	125.761	3188.66	-75.22	0.0439	151.422	3449.01	-75.2788	0.05095	128.278	2517.49
-75.1465	0.03487	94.3102	2704.43	-75.148	0.03235	89.4674	2765.9	-75.0686	0.03936	116.146	2950.78	-74.8261	0.03944	125.7	3187.23	-74.9156	0.04391	151.356	3447.28	-75.0437	0.05075	127.909	2520.23
-74.9243	0.03487	94.3153	2704.58	-74.9913	0.03234	89.4533	2765.99	-74.8257	0.03932	116.061	2951.38	-74.6573	0.03938	125.463	3185.87	-74.7699	0.04389	151.201	3445.38	-74.8674	0.0505	127.397	2522.73
-74.7116	0.03485	94.2564	2704.77	-74.7276	0.03232	89.403	2766.07	-74.5799	0.03928	115.964	2951.89	-74.3973	0.03934	125.285	3184.44	-74.5239	0.04389	151.117	3443.38	-74.6687	0.05029	126.978	2524.9
-74.4762	0.03482	94.1731	2704.89	-74.5319	0.0323	89.3468	2766.16	-74.3553	0.03924	115.839	2952.37	-74.1167	0.03931	125.13	3182.93	-74.3355	0.04387	150.96	3441.31	-74.4075	0.05007	126.515	2526.84
-74.3015	0.03477	94.0391	2704.96	-74.3052	0.0323	89.3583	2766.15	-74.1655	0.03918	115.705	2952.84	-73.9236	0.03929	124.979	3181.32	-74.0923	0.04388	150.901	3439.24	-74.172	0.04986	126.079	2528.54
-74.0351	0.03476	94.0358	2704.92	-74.0748	0.03228	89.2808	2766.16	-73.9123	0.03916	115.638	2953.24	-73.6996	0.03928	124.89	3179.68	-73.8705	0.04383	150.655	3436.91	-73.9444	0.04972	125.809	2530.1
-73.8306	0.03474	93.9597	2704.92	-73.9023	0.03226	89.2447	2766.1	-73.715	0.0391	115.498	2953.58	-73.4945	0.03928	124.831	3177.99	-73.6524	0.04375	150.269	3434.59	-73.7695	0.04959	125.541	2531.62
-73.6034	0.03475	93.9801	2704.85	-73.6432	0.03226	89.2415	2766	-73.4293	0.03907	115.417	2953.84	-73.2806	0.03925	124.672	3176.31	-73.3666	0.04377	150.24	3432.42	-73.5272	0.04953	125.475	2533.11
-73.3762	0.03472	93.9137	2704.84	-73.3943	0.03224	89.1809	2765.95	-73.2478	0.03907	115.429	2954.04	-73.0014	0.03927	124.668	3174.63	-73.2565	0.04373	150.007	3430.04	-73.3087	0.04942	125.255	2534.46
-73.1661	0.0347	93.8499	2704.75	-73.1745	0.0322	89.0619	2765.83	-73.0265	0.03904	115.334	2954.26	-72.8509	0.03922	124.447	3172.96	-72.8568	0.04368	149.704	3427.57	-73.0482	0.04931	125.041	2535.66
-72.9349	0.03467	93.768	2704.69	-72.9729	0.03222	89.1107	2765.72	-72.8034	0.03901	115.24	2954.43	-72.6095	0.03918	124.243	3171.18	-72.5946	0.04362	149.407	3425.18	-72.8664	0.0492	124.797	2536.75
-72.6736	0.03464	93.694	2704.65	-72.704	0.03225	89.1809	2765.61	-72.5568	0.03894	115.064	2954.54	-72.3632	0.03917	124.133	3169.34	-72.4821	0.04361	149.247	3422.61	-72.6109	0.04907	124.529	2537.71
-72.4735	0.03463	93.6683	2704.64	-72.5167	0.03222	89.1045	2765.48	-72.2889	0.03892	114.978	2954.59	-72.1484	0.03918	124.095	3167.58	-72.2424	0.04354	148.908	3419.85	-72.3491	0.04894	124.225	2538.54
-72.1865	0.03461	93.606	2704.59	-72.275	0.03221	89.0772	2765.34	-72.0828	0.03888	114.873	2954.57	-71.8846	0.03911	123.83	3165.88	-72.0495	0.0435	148.656	3417	-72.1425	0.04881	123.954	2539.27
-71.9747	0.0346	93.5853	2704.49	-72.0272	0.03219	89.0154	2765.15	-71.9069	0.03887	114.836	2954.62	-71.648	0.0391	123.731	3164.17	-71.7622	0.04344	148.294	3414.06	-71.9146	0.04874	123.789	2539.92
-71.6936	0.03456	93.4579	2704.39	-71.8347	0.03214	88.8595	2764.93	-71.5945	0.03881	114.663	2954.62	-71.4702	0.03911	123.694	3162.43	-71.5877	0.04336	147.905	3411.07	-71.7063	0.04864	123.574	2540.48
-71.5007	0.03455	93.4334	2704.28	-71.5848	0.03211	88.7866	2764.67	-71.3735	0.03876	114.514	2954.57	-71.2254	0.03907	123.478	3160.76	-71.3046	0.04329	147.53	3408.04	-71.4634	0.04851	123.248	2540.93
-71.2967	0.03454	93.3991	2704.17	-71.2916	0.03209	88.7031	2764.41	-71.1666	0.03871	114.381	2954.49	-70.962	0.03906	123.396	3159.11	-71.0455	0.04325	147.274	3404.93	-71.2375	0.04844	123.092	2541.3
-71.0546	0.0345	93.2796	2704.07	-71.1279	0.03205	88.6007	2764.18	-70.9091	0.03868	114.263	2954.39	-70.7683	0.03906	123.345	3157.49	-70.8317	0.04317	146.866	3401.78	-70.9972	0.04839	122.985	2541.62
-70.7982	0.03445	93.1588	2703.97	-70.7974	0.03203	88.5246	2763.95	-70.6736	0.03862	114.097	2954.26	-70.5005	0.03902	123.134	3155.93	-70.6698	0.04313	146.587	3398.79	-70.7134	0.04834	122.883	2541.87
-70.5678	0.03442	93.0783	2703.86	-70.5891	0.03197	88.3571	2763.73	-70.4308	0.03858	113.961	2954.1	-70.264	0.03905	123.161	3154.31	-70.3198	0.04309	146.333	3395.75	-70.5066	0.04828	122.722	2542.01
-70.3506	0.03439	92.9788	2703.69	-70.3765	0.03196	88.3101	2763.42	-70.1884	0.03852	113.786	2953.91	-70.0607	0.03894	122.753	3152.71	-70.0864	0.04303	145.978	3392.68	-70.2341	0.04819	122.503	2542.1
-70.1039	0.0344	92.9908	2703.48	-70.1729	0.03194	88.2656	2763.12	-69.9583	0.03847	113.618	2953.68	-69.7278	0.03897	122.782	3150.89	-69.8159	0.04301	145.785	3389.63	-70.0535	0.04815	122.394	2542.12
-69.8267	0.03435	92.8482	2703.27	-69.8911	0.0319	88.1335	2762.79	-69.7368	0.03846	113.601	2953.45	-69.4956	0.03889	122.467	3149.05	-69.6479	0.04297	145.523	3386.56	-69.7761	0.04808	122.215	2542.06
-69.6543	0.0343	92.7279	2703.08	-69.645	0.03188	88.055	2762.36	-69.5202	0.03841	113.423	2953.19	-69.3106	0.03887	122.319	3147.06	-69.4696	0.04294	145.285	3383.58	-69.5585	0.04799	121.979	2541.9
-69.3686	0.03429	92.665	2702.78	-69.4427	0.03183	87.9029	2761.97	-69.2268	0.03836	113.262	2952.89	-68.9932	0.03885	122.191	3145.01	-69.1996	0.04288	144.974	3380.74	-69.3925	0.04794	121.852	2541.7
-69.1677	0.03424	92.5473	2702.54	-69.1309	0.03183	87.8922	2761.54	-69.044	0.03833	113.178	2952.52	-68.8459	0.03883	122.029	3142.88	-68.9413	0.04281	144.618	3378.02	-69.09	0.04788	121.689	2541.45
-68.895	0.03422	92.4745	2702.21	-68.9585	0.0318	87.7955	2761.13	-68.7495	0.0383	113.075	2952.15	-68.5949	0.03878	121.794	3140.67	-68.7117	0.04281	144.494	3375.46	-68.8327	0.04785	121.587	2541.12
-68.6727	0.0342	92.3979	2701.94	-68.6719	0.03177	87.7075	2760.7	-68.5015	0.03827	112.964	2951.75	-68.3293	0.03878	121.698	3138.39	-68.4481	0.04278	144.284	3372.66	-68.6253	0.04779	121.418	2540.69
-68.4352	0.03415	92.2708	2701.66	-68.4507	0.03172	87.5553	2760.26	-68.3689	0.03822	112.806	2951.38	-68.1454	0.0388	121.668	3136.01	-68.3165	0.04276	144.09	3369.88	-68.3276	0.04773	121.232	2540.21
-68.0965	0.0341	92.1201	2701.39	-68.2005	0.03174	87.5986	2759.77	-68.0252	0.03816	112.601	2950.97	-67.8583	0.03879	121.547	3133.68	-67.9809	0.04272	143.841	3367.03	-68.167	0.04766	121.043	2539.65
-67.9283	0.03409	92.093	2701.09	-67.939	0.03167	87.3924	2759.31	-67.7981	0.03812	112.476	2950.51	-67.5886	0.03878	121.443	3131.41	-67.7271	0.04274	143.772	3364.08	-67.898	0.04761	120.885	2539.01
-67.7047	0.03405	91.9673	2700.77	-67.7863	0.03165	87.3139	2758.85	-67.5918	0.03807	112.314	2950.03	-67.4812	0.0388	121.426	3129.21	-67.5265	0.04269	143.474	3360.9	-67.62	0.04754	120.679	2538.32
-67.4227	0.03402	91.8633	2700.42	-67.4825	0.03164	87.2593	2758.31	-67.2852	0.03802	112.132	2949.54	-67.0363	0.03874	121.145	3127.16	-67.2996	0.04262	143.113	3357.7	-67.3756	0.04751	120.562	2537.57
-67.2256	0.034	91.7963	2700.06	-67.2419	0.03155	87.0235	2757.85	-67.0066	0.03799	112.028	2949.04	-66.8307	0.03869	120.92	3125.1	-67.0374	0.04258	142.836	3354.47	-67.1311	0.04749	120.467	2536.74
-66.9212	0.03395	91.6549	2699.72	-67.0063	0.03151	86.876	2757.36	-66.8137	0.03794	111.855	2948.44	-66.5662	0.03867	120.78	3123.01	-66.7825	0.0425	142.439	3351.17	-66.8887	0.04746	120.348	2535.74
-66.7042	0.03393	91.5817	2699.36	-66.7226	0.03149	86.8232	2756.88	-66.5456	0.0379	111.716	2947.83	-66.31	0.0386	120.468	3120.99	-66.5861	0.04242	142.017	3347.74	-66.6016	0.04744	120.256	2534.66
-66.4873	0.03393	91.5897	2698.98	-66.5133	0.03148	86.7783	2756.29	-66.2912	0.03787	111.61	2947.14	-66.178	0.03864	120.504	3118.99	-66.2962	0.04234	141.602	3344.59	-66.3927	0.04744	120.178	2533.48
-66.252	0.0339	91.4956	2698.63	-66.3089	0.03145	86.6663	2755.7	-66.0681	0.03783	111.45	2946.44	-65.8245	0.03864	120.429	3117.01	-66.0062	0.04229	141.312	3341.75	-66.1533	0.0474	120.033	2532.22
-65.9836	0.0339	91.4814	2698.21	-66.0096	0.03145	86.6541	2754.97	-65.7585	0.0378	111.351	2945.75	-65.573	0.03858	120.175	3115.05	-65.8565	0.04234	141.366	3338.98	-65.9058	0.04737	119.891	2530.87
-65.7651	0.03382	91.2403	2697.91	-65.7795	0.03141	86.5034	2754.22	-65.5691	0.03774	111.146	2945.03	-65.3198	0.03859	120.14	3112.96	-65.6267	0.04231	141.14	3335.97	-65.6667	0.04733	119.705	2529.37
-65.5058	0.03377	91.1024	2697.49	-65.5899	0.03142	86.4942	2753.27	-65.3295	0.03767	110.921	2944.21	-65.1726	0.03856	119.964	3110.76	-65.269	0.04224	140.775	3332.68	-65.4655	0.04729	119.551	2527.85
-65.2463	0.03378	91.1046	2696.98	-65.2045	0.03142	86.4835	2752.34	-65.0942	0.03766	110.84	2943.35	-64.8398	0.03854	119.816	3108.6	-65.0166	0.04224	140.622	3329.49	-65.2164	0.04728	119.436	2526.25
-65.0336	0.03376	91.0302	2696.49	-65.0422	0.03139	86.3765	2751.37	-64.8793	0.03765	110.769	2942.43	-64.4976	0.03851	119.63	3106.32	-64.8639	0.04216	140.239	3326.35	-64.9312	0.04725	119.277	2524.53
-64.7921	0.03372	90.9125	2696.04	-64.7668	0.03141	86.3789	2750.26	-64.5356	0.03757	110.521	2941.41	-64.3785	0.03851	119.543	3104.03	-64.5269	0.0421	139.908	3323.21	-64.7082	0.04723	119.149	2522.68
-64.5186	0.0337	90.8306	2695.51	-64.5465	0.03139	86.2991	2749.23	-64.3733	0.03757	110.46	2940.35	-64.0206	0.03849	119.38	3101.78	-64.3286	0.04206	139.669	3320.34	-64.4916	0.04723	119.064	2520.74
-64.3044	0.03362	90.6002	2695.03	-64.2563	0.03132	86.0823	2748.15	-64.1175	0.03755	110.377	2939.3	-63.7886	0.03847	119.244	3099.47	-64.1513	0.04204	139.459	3317.2	-64.2053	0.04725	118.994	2518.63
-64.0522	0.03365	90.6705	2694.37	-64.0527	0.03128	85.9148	2747.07	-63.8657	0.03747	110.097	2938.21	-63.5585	0.03847	119.161	3097.09	-63.8889	0.04199	139.153	3313.84	-64.0054	0.04722	118.829	2516.38
-63.7879	0.03362	90.5784	2693.82	-63.8275	0.03122	85.7419	2746.02	-63.7177	0.03741	109.89	2937.12	-63.282	0.03851	119.183	3094.76	-63.5305	0.042	139.033	3310.41	-63.7153	0.04718	118.623	2514.05
-63.3921	0.03353	90.2958	2693.28	-63.5647	0.0312	85.6302	2744.95	-63.4436	0.03736	109.687	2936	-63.0443	0.03856	119.25	3092.26	-63.2494	0.04199	138.844	3306.87	-63.4826	0.04715	118.425	2511.7
-63.1377	0.0335	90.2063	2692.6	-63.35	0.03117	85.5282	2743.89	-63.098	0.03733	109.552	2934.84	-62.8597	0.03858	119.208	3089.85	-63.1039	0.04192	138.479	3303.17	-63.2308	0.04713	118.268	2509.33
-62.9905	0.03342	89.9558	2691.99	-63.1394	0.03104	85.1388	2742.89	-62.8943	0.03733	109.508	2933.76	-62.5469	0.03863	119.254	3087.4	-62.8896	0.04186	138.12	3299.51	-63.0667	0.04713	118.14	2506.9
-62.8155	0.03333	89.686	2691.22	-62.9023	0.03104	85.1199	2741.84	-62.7194	0.03728	109.341	2932.68	-62.3495	0.03866	119.258	3085.03	-62.6424	0.04177	137.683	3295.87	-62.74	0.04712	118.003	2504.5
-62.4978	0.03332	89.6447	2690.4	-62.5886	0.03091	84.7309	2740.81	-62.393	0.03717	108.976	2931.54	-62.1249	0.03862	119.046	3082.65	-62.3911	0.04168	137.23	3292.2	-62.4877	0.04713	117.927	2502.09
-62.2631	0.03327	89.4848	2689.64	-62.3634	0.0308	84.3774	2739.89	-62.1783	0.03712	108.779	2930.38	-61.7613	0.03861	118.935	3080.32	-62.1911	0.0416	136.8	3288.78	-62.1923	0.04713	117.817	2499.62
-62.0236	0.03323	89.3533	2688.81	-62.1304	0.03077	84.2815	2738.9	-61.8854	0.03706	108.566	2929.16	-61.535	0.03864	118.947	3078.04	-61.9296	0.04154	136.455	3285.26	-61.9474	0.04709	117.594	2497.17
-61.7651	0.03319	89.2241	2687.98	-61.9467	0.03072	84.1226	2737.97	-61.5885	0.03701	108.347	2927.89	-61.3241	0.03861	118.772	3075.85	-61.7024	0.04151	136.225	3281.93	-61.7515	0.04711	117.528	2494.77
-61.5487	0.0332	89.2252	2687.12	-61.6456	0.03073	84.1191	2736.94	-61.4041	0.03693	108.088	2926.53	-61.0295	0.03865	118.797	3073.6	-61.4021	0.04147	135.994	3279	-61.4445	0.04711	117.419	2492.28
-61.2154	0.03312	88.9752	2686.31	-61.461	0.0307	83.993	2735.88	-61.1349	0.03687	107.855	2925.13	-60.8511	0.03865	118.708	3071.46	-61.1091	0.0415	135.965	3275.96	-61.2652	0.04717	117.447	2489.81
-60.9652	0.03299	88.6083	2685.55	-61.2231	0.03069	83.9206	2734.83	-60.9478	0.03685	107.737	2923.72	-60.5773	0.03864	118.585	3069.16	-60.8389	0.04153	135.909	3272.59	-60.9777	0.04719	117.367	2487.36
-60.7831	0.03284	88.1628	2684.78	-60.8871	0.03065	83.7911	2733.81	-60.7141	0.03681	107.558	2922.25	-60.2808	0.03867	118.586	3066.82	-60.6794	0.04145	135.482	3268.86	-60.724	0.04721	117.323	2484.94
-60.4817	0.03284	88.1362	2683.71	-60.634	0.03068	83.8339	2732.7	-60.4529	0.03682	107.548	2920.76	-60.0824	0.03872	118.653	3064.4	-60.31	0.04139	135.161	3265.31	-60.5215	0.04722	117.228	2482.61
-60.296	0.03289	88.2277	2682.66	-60.4214	0.03065	83.7292	2731.65	-60.1173	0.03686	107.606	2919.33	-59.825	0.03875	118.652	3061.93	-60.181	0.04138	134.972	3262.01	-60.2174	0.04723	117.14	2480.27
-60.0752	0.03285	88.0932	2681.68	-60.2025	0.03056	83.4381	2730.56	-59.8506	0.03682	107.435	2917.86	-59.7127	0.03879	118.69	3059.56	-59.9154	0.04134	134.714	3258.55	-59.8915	0.04729	117.183	2477.91
-59.7836	0.03276	87.8136	2680.75	-59.9784	0.03045	83.1214	2729.6	-59.7047	0.03675	107.183	2916.46	-59.3319	0.03878	118.572	3057.18	-59.6014	0.04127	134.333	3255.19	-59.7171	0.04735	117.204	2475.45
-59.5797	0.03275	87.7767	2679.8	-59.6358	0.03042	82.9917	2728.63	-59.4542	0.0368	107.286	2915.17	-59.0628	0.03876	118.41	3054.8	-59.4007	0.04124	134.11	3251.97	-59.4739	0.04739	117.189	2472.91
-59.2689	0.03266	87.4958	2678.95	-59.4018	0.03033	82.7237	2727.65	-59.163	0.03673	107.026	2913.83	-58.8463	0.03874	118.235	3052.2	-59.2372	0.04119	133.819	3248.53	-59.1937	0.04739	117.056	2470.29
-59.0673	0.03263	87.3863	2677.98	-59.1924	0.03036	82.7827	2726.58	-58.8956	0.03668	106.813	2912.35	-58.6193	0.03874	118.121	3049.47	-58.8877	0.0411	133.368	3244.89	-58.9306	0.04735	116.844	2467.65
-58.7765	0.03258	87.2286	2677.1	-58.9454	0.03032	82.6359	2725.44	-58.6028	0.03672	106.879	2911.04	-58.3095	0.03879	118.187	3046.63	-58.6803	0.04108	133.145	3241.47	-58.649	0.04736	116.743	2464.96
-58.4721	0.03252	87.0205	2676.19	-58.6838	0.0303	82.5398	2724.23	-58.4365	0.03669	106.76	2909.72	-58.1525	0.03885	118.252	3043.69	-58.4957	0.04101	132.782	3237.94	-58.4895	0.04741	116.727	2462.11
-58.2855	0.03246	86.8331	2675.31	-58.5184	0.03025	82.3806	2723	-58.1034	0.03662	106.516	2908.47	-57.8861	0.03888	118.226	3040.75	-58.1647	0.04094	132.413	3234.47	-58.1899	0.04743	116.642	2459.08
-58.0088	0.03232	86.4418	2674.51	-58.101	0.03015	82.0509	2721.87	-57.8867	0.03655	106.266	2907.22	-57.6429	0.03886	118.031	3037.62	-57.8516	0.04094	132.269	3231.1	-58.063	0.04746	116.569	2455.91
-57.8132	0.03234	86.4549	2673.42	-57.9952	0.03019	82.1335	2720.57	-57.7138	0.03651	106.093	2905.86	-57.3734	0.03885	117.883	3034.46	-57.6303	0.04085	131.862	3227.59	-57.7829	0.04741	116.294	2452.7
-57.627	0.03232	86.3836	2672.51	-57.7725	0.03011	81.8846	2719.22	-57.4046	0.03638	105.65	2904.4	-57.1327	0.03882	117.664	3031.18	-57.4668	0.04086	131.743	3224.21	-57.4801	0.04739	116.066	2449.29
-57.2757	0.03221	86.0539	2671.66	-57.4586	0.03008	81.7685	2717.95	-57.1571	0.03636	105.551	2902.97	-56.8901	0.03878	117.422	3027.75	-57.2449	0.04082	131.478	3220.72	-57.2855	0.04738	115.871	2445.79
-57.0008	0.03222	86.0498	2670.66	-57.1567	0.03008	81.7188	2716.67	-56.8942	0.03632	105.383	2901.49	-56.6527	0.0388	117.328	3024.11	-56.8517	0.04088	131.512	3217.22	-56.9799	0.04738	115.708	2442.2
-56.7121	0.03216	85.8521	2669.73	-56.9489	0.03009	81.6942	2715.37	-56.6096	0.03634	105.37	2899.9	-56.403	0.03876	117.073	3020.48	-56.6278	0.04081	131.13	3213.42	-56.8978	0.04749	115.815	2438.61
-56.5388	0.03223	86.0201	2668.66	-56.6704	0.03013	81.7634	2714.03	-56.3908	0.03633	105.307	2898.26	-56.1652	0.03875	116.905	3016.81	-56.3858	0.04077	130.858	3209.48	-56.5204	0.04757	115.836	2434.92
-56.3105	0.03211	85.6527	2667.77	-56.4222	0.0301	81.6515	2712.66	-56.2121	0.03633	105.227	2896.69	-55.8708	0.03875	116.749	3013.02	-56.1684	0.04084	130.886	3205.15	-56.2231	0.04759	115.697	2431.2
-56.0331	0.03204	85.4435	2666.83	-56.1228	0.03009	81.5848	2711.29	-55.9352	0.03641	105.422	2895.14	-55.6617	0.03881	116.784	3008.87	-55.9581	0.04078	130.522	3200.7	-55.965	0.04756	115.44	2427.51
-55.8907	0.03194	85.1457	2665.91	-55.921	0.03007	81.4797	2709.94	-55.5335	0.03635	105.196	2893.59	-55.4377	0.03885	116.73	3004.76	-55.5594	0.04067	130.003	3196.16	-55.6904	0.04764	115.48	2423.82
-55.6464	0.03198	85.2097	2664.74	-55.6598	0.03	81.2518	2708.59	-55.4416	0.03639	105.254	2891.99	-55.1911	0.03884	116.546	3000.71	-55.4458	0.04058	129.506	3191.64	-55.565	0.04762	115.247	2420.22
-55.3753	0.03197	85.1577	2663.69	-55.4232	0.02991	80.9849	2707.34	-55.0338	0.03643	105.301	2890.53	-54.882	0.03881	116.299	2996.58	-55.1638	0.04048	129.019	3186.93	-55.2987	0.04765	115.147	2416.74
-55.0713	0.03193	85.0162	2662.57	-55.1623	0.02989	80.8855	2705.95	-54.6903	0.03635	105.022	2889.01	-54.7249	0.03879	116.078	2992.28	-54.8759	0.04037	128.455	3182.3	-55.0213	0.04772	115.153	2413.31
-54.8289	0.03198	85.1051	2661.5	-55.0375	0.02987	80.779	2704.63	-54.4681	0.03634	104.939	2887.57	-54.4989	0.03886	116.104	2987.89	-54.6441	0.04021	127.759	3177.65	-54.8461	0.04773	115.028	2409.97
-54.6512	0.032	85.1313	2660.51	-54.615	0.02987	80.7499	2703.29	-54.3797	0.03633	104.848	2885.98	-54.112	0.03883	115.865	2983.58	-54.3201	0.04014	127.373	3173.18	-54.5587	0.04781	115.052	2406.67
-54.4169	0.03187	84.755	2659.73	-54.4289	0.02981	80.548	2701.82	-54.1663	0.03627	104.597	2884.23	-53.9011	0.0388	115.603	2979.19	-54.1125	0.04006	126.948	3168.73	-54.2004	0.04786	115.028	2403.42
-54.1815	0.0318	84.559	2658.91	-54.081	0.02977	80.3931	2700.12	-53.6782	0.03629	104.595	2882.5	-53.7176	0.03882	115.487	2974.93	-53.8468	0.04	126.564	3164.34	-53.958	0.04795	115.094	2400.31
-53.7764	0.03188	84.7371	2658.03	-53.8299	0.02967	80.0773	2698.61	-53.4468	0.03626	104.453	2880.9	-53.391	0.0389	115.55	2970.55	-53.6648	0.03993	126.174	3160.04	-53.768	0.04805	115.185	2397.1
-53.4423	0.03185	84.6396	2657.23	-53.6021	0.02966	79.988	2697.11	-53.1846	0.03617	104.153	2879.23	-53.1591	0.03891	115.411	2966.35	-53.3534	0.03991	125.939	3155.74	-53.3953	0.04818	115.325	2393.85
-53.2688	0.03176	84.3631	2656.55	-53.3031	0.02966	79.943	2695.51	-52.9397	0.03612	103.938	2877.61	-52.9586	0.03893	115.309	2962.16	-53.1786	0.03998	126.015	3151.73	-53.2126	0.04828	115.398	2390.42
-53.1353	0.03173	84.2741	2655.66	-53.1134	0.02964	79.834	2693.79	-52.8961	0.03609	103.778	2875.88	-52.6427	0.03893	115.146	2957.86	-52.9226	0.03997	125.797	3147.5	-52.9799	0.04829	115.271	2386.93
-52.8417	0.03176	84.3252	2654.75	-52.7534	0.02967	79.8802	2691.99	-52.4909	0.03605	103.627	2874.19	-52.3756	0.03895	115.033	2953.66	-52.6033	0.03988	125.338	3143	-52.7107	0.04828	115.069	2383.29
-52.436	0.03176	84.2935	2653.92	-52.6196	0.02965	79.7714	2690.09	-52.2034	0.036	103.411	2872.36	-52.2222	0.03897	114.942	2949.44	-52.444	0.03988	125.186	3138.97	-52.4806	0.04836	115.07	2379.62
-52.3202	0.03165	83.9686	2653.05	-52.3698	0.02961	79.6039	2688.23	-51.9401	0.036	103.333	2870.63	-51.962	0.03902	114.912	2945.2	-52.1988	0.03987	124.991	3134.8	-52.1906	0.04848	115.178	2375.8
-52.0336	0.03166	83.9757	2652.02	-52.0341	0.02963	79.591	2686.36	-51.7237	0.03601	103.307	2868.8	-51.6611	0.03905	114.859	2941.06	-52.0045	0.03987	124.818	3130.46	-52.1006	0.04861	115.294	2371.86
-51.6638	0.03164	83.8872	2651	-51.7472	0.02967	79.6549	2684.33	-51.3932	0.03608	103.433	2866.93	-51.4344	0.03901	114.574	2936.86	-51.5391	0.03981	124.447	3125.67	-51.6888	0.04867	115.241	2367.86
-51.5	0.03176	84.1727	2649.94	-51.6407	0.02971	79.6803	2682.34	-51.2069	0.03609	103.392	2865.02	-51.1447	0.03903	114.45	2932.54	-51.3988	0.03986	124.403	3120.96	-51.4625	0.04869	115.078	2363.71
-51.2909	0.03162	83.7583	2649.06	-51.2827	0.02975	79.7283	2680.29	-50.9716	0.03602	103.134	2863.11	-51.0021	0.0391	114.488	2928.09	-51.2018	0.03988	124.266	3115.91	-51.2844	0.04871	114.939	2359.44
-50.9689	0.03154	83.5291	2648.14	-51.0911	0.02982	79.8547	2678.26	-50.7986	0.03605	103.156	2861.13	-50.6767	0.03909	114.287	2923.69	-50.925	0.03979	123.763	3110.49	-50.8565	0.04878	114.886	2355.31
-50.8118	0.03146	83.2741	2647.15	-50.7827	0.02983	79.8239	2676.36	-50.5439	0.03593	102.719	2859.05	-50.4075	0.03908	114.064	2918.92	-50.5715	0.0396	122.947	3104.99	-50.6462	0.04881	114.767	2351.09
-50.5289	0.03149	83.3268	2645.98	-50.6301	0.02978	79.6566	2674.55	-50.2969	0.036	102.859	2856.97	-50.1793	0.03901	113.675	2914.13	-50.4154	0.0395	122.421	3099.55	-50.4399	0.04878	114.471	2346.79
-50.2665	0.03144	83.1582	2644.81	-50.3122	0.02984	79.7428	2672.73	-50.096	0.03595	102.636	2854.92	-49.9242	0.0391	113.763	2909.23	-50.2168	0.03941	121.951	3094.07	-50.2181	0.04886	114.453	2342.53
-49.9765	0.03146	83.1756	2643.53	-49.9915	0.02983	79.6853	2670.96	-49.8412	0.0359	102.42	2852.55	-49.6909	0.03918	113.789	2904.27	-49.9227	0.03933	121.462	3088.49	-50.024	0.04894	114.438	2338.3
-49.8251	0.03144	83.0695	2642.33	-49.8132	0.02985	79.6733	2669.1	-49.623	0.0359	102.33	2850.13	-49.4045	0.03926	113.822	2899.3	-49.687	0.03923	120.934	3082.98	-49.7029	0.04902	114.416	2334.16
-49.5401	0.03138	82.8786	2641.03	-49.5441	0.02973	79.2974	2667.4	-49.3556	0.03585	102.103	2847.67	-49.19	0.03922	113.525	2894.39	-49.4432	0.03919	120.612	3077.58	-49.4581	0.04918	114.586	2330.03
-49.2783	0.03127	82.5507	2639.91	-49.3829	0.02966	79.0749	2665.79	-49.1032	0.03589	102.113	2845.24	-48.9178	0.0392	113.257	2889.43	-49.2094	0.03916	120.302	3072.16	-49.2024	0.04929	114.651	2325.86
-49.0463	0.03134	82.7033	2638.55	-49.1209	0.02964	78.9682	2664.15	-48.8703	0.03591	102.089	2842.82	-48.6628	0.03931	113.398	2884.51	-48.9516	0.03911	119.928	3066.51	-48.939	0.04945	114.817	2321.66
-48.7389	0.03136	82.7145	2637.35	-48.8236	0.02962	78.8613	2662.79	-48.6623	0.03579	101.649	2840.4	-48.4558	0.03936	113.345	2879.67	-48.818	0.03906	119.566	3060.85	-48.7196	0.0496	114.95	2317.46
-48.6276	0.03126	82.4191	2636.24	-48.6262	0.02967	78.956	2661.28	-48.3811	0.03574	101.423	2837.93	-48.2016	0.03943	113.35	2874.89	-48.5223	0.03905	119.309	3055.2	-48.4871	0.04976	115.102	2313.33
-48.3263	0.03124	82.3087	2635	-48.3958	0.02971	79.0201	2659.59	-48.1947	0.03574	101.327	2835.42	-47.9804	0.03943	113.174	2870.16	-48.1784	0.03906	119.121	3049.48	-48.2544	0.04994	115.32	2308.97
-47.9906	0.03129	82.4055	2633.5	-48.1415	0.02963	78.7441	2657.99	-47.925	0.03565	100.984	2832.73	-47.5451	0.03951	113.213	2865.2	-48.0061	0.03898	118.622	3043.51	-48.0174	0.04999	115.194	2304.51
-47.7807	0.03129	82.3559	2632.3	-47.9146	0.02957	78.5422	2656.25	-47.7061	0.03569	100.995	2830	-47.3625	0.03959	113.25	2860.34	-47.7672	0.03892	118.221	3037.43	-47.7613	0.0501	115.237	2300.08
-47.57	0.03129	82.3296	2630.88	-47.6061	0.02956	78.4533	2654.44	-47.4925	0.03566	100.832	2827.22	-47.0345	0.03966	113.25	2855.69	-47.4471	0.03885	117.784	3031.71	-47.5401	0.05025	115.354	2295.53
-47.2177	0.03122	82.0931	2629.48	-47.4085	0.02946	78.1327	2652.59	-47.2195	0.03564	100.654	2824.21	-46.8422	0.03973	113.255	2850.88	-47.2687	0.03886	117.598	3026.08	-47.2183	0.05048	115.63	2290.78
-47.0002	0.0313	82.2483	2628.08	-47.2097	0.02946	78.0791	2650.71	-46.9533	0.03564	100.549	2821.23	-46.5628	0.03982	113.326	2845.98	-47.0384	0.03882	117.252	3020.16	-47.0133	0.05063	115.739	2285.86
-46.8185	0.03126	82.1179	2626.87	-46.9314	0.02945	78.0045	2648.66	-46.7451	0.03565	100.465	2818.17	-46.3498	0.03989	113.317	2841.04	-46.7662	0.03873	116.738	3014.14	-46.8054	0.05072	115.683	2280.93
-46.5646	0.03123	81.9922	2625.69	-46.6493	0.02937	77.7304	2646.71	-46.5134	0.0357	100.485	2815	-46.12	0.04002	113.497	2836.04	-46.5372	0.03874	116.543	3008.36	-46.5515	0.05087	115.762	2275.81
-46.2755	0.03117	81.7951	2624.3	-46.4351	0.02926	77.3846	2644.79	-46.2889	0.03568	100.324	2811.87	-45.8191	0.04021	113.828	2830.9	-46.2802	0.03875	116.354	3002.55	-46.2724	0.05103	115.875	2270.66
-46.0657	0.03109	81.5483	2623.04	-46.1446	0.02921	77.1878	2642.89	-46.0491	0.03566	100.166	2808.77	-45.6062	0.04024	113.713	2825.97	-45.9578	0.03871	116.004	2996.54	-46.0847	0.05117	115.903	2265.23
-45.7832	0.031	81.2722	2621.57	-45.9346	0.0291	76.8667	2641.07	-45.7198	0.03564	99.9797	2805.65	-45.3242	0.0403	113.69	2821.1	-45.7845	0.03862	115.478	2990.44	-45.7921	0.05127	115.864	2259.65
-45.5626	0.03094	81.0725	2620.06	-45.7111	0.0291	76.8025	2639.12	-45.4969	0.03565	99.8974	2802.46	-45.1763	0.0404	113.761	2815.79	-45.5192	0.03857	115.128	2984.73	-45.5558	0.05148	116.025	2253.8
-45.3019	0.03092	80.9704	2618.35	-45.3768	0.02912	76.8069	2637.25	-45.2589	0.03558	99.5958	2799.14	-44.9793	0.04063	114.193	2810.34	-45.2783	0.03856	114.866	2978.98	-45.3738	0.05175	116.317	2247.61
-45.0654	0.0309	80.852	2616.52	-45.1818	0.02911	76.7285	2635.51	-44.9917	0.03564	99.6562	2796.03	-44.5782	0.04072	114.196	2804.69	-45.0118	0.03858	114.712	2973.23	-45.0654	0.052	116.554	2241.22
-44.8329	0.03085	80.6491	2614.65	-44.9554	0.02913	76.7067	2633.63	-44.772	0.03574	99.8122	2792.75	-44.4027	0.0409	114.489	2798.98	-44.7554	0.03848	114.201	2967.48	-44.7908	0.05231	116.888	2234.37
-44.59	0.03083	80.5631	2612.74	-44.6285	0.02897	76.2445	2631.75	-44.5296	0.03578	99.831	2789.79	-44.1976	0.04103	114.614	2793.14	-44.5646	0.03854	114.147	2961.98	-44.5546	0.05257	117.082	2227.31
-44.3502	0.03079	80.3927	2610.85	-44.3888	0.02894	76.1236	2630.08	-44.2216	0.03581	99.7978	2786.78	-43.8793	0.04131	115.152	2787.21	-44.2432	0.03851	113.864	2956.38	-44.321	0.05283	117.278	2220.06
-44.1196	0.03087	80.5364	2608.84	-44.1554	0.02899	76.1842	2628.38	-44.0254	0.03583	99.7493	2783.87	-43.6439	0.0415	115.434	2781.66	-43.9787	0.03853	113.714	2951.01	-44.0548	0.05312	117.528	2212.53
-43.8881	0.03079	80.2551	2606.9	-43.9283	0.02903	76.2558	2626.59	-43.7716	0.03581	99.5853	2780.82	-43.3167	0.04154	115.298	2775.91	-43.8025	0.03865	113.863	2945.66	-43.8081	0.05331	117.544	2204.79
-43.6063	0.03076	80.1265	2604.97	-43.6572	0.02905	76.2502	2624.93	-43.6075	0.0358	99.4481	2777.95	-43.0953	0.04174	115.618	2770.13	-43.4847	0.03864	113.6	2939.96	-43.5904	0.05355	117.646	2196.87
-43.3563	0.03073	80.0005	2602.99	-43.3683	0.02906	76.2375	2623.2	-43.2691	0.03589	99.5879	2775.06	-42.8055	0.04181	115.574	2764.2	-43.278	0.03869	113.53	2934.36	-43.3469	0.05375	117.646	2188.93
-43.1193	0.03074	79.9399	2600.9	-43.1359	0.02907	76.2031	2621.31	-42.9664	0.03583	99.3227	2772.01	-42.5952	0.04202	115.886	2758.12	-42.9838	0.03864	113.17	2928.58	-43.0722	0.05397	117.694	2180.72
-42.8957	0.03073	79.8578	2598.92	-42.9387	0.02912	76.2839	2619.44	-42.6792	0.03583	99.2122	2769.12	-42.3331	0.04222	116.183	2751.95	-42.7223	0.03867	113.029	2922.71	-42.9151	0.05427	117.913	2172.71
-42.6145	0.03075	79.8661	2596.88	-42.6397	0.02907	76.0873	2617.62	-42.5556	0.03577	98.93	2766	-42.0796	0.04241	116.437	2745.74	-42.4686	0.03871	112.914	2917.06	-42.5422	0.05455	118.089	2164.61
-42.3749	0.03079	79.9009	2594.95	-42.4597	0.02901	75.8738	2615.68	-42.3119	0.03582	98.9621	2762.85	-41.8088	0.04254	116.54	2739.67	-42.2251	0.03884	113.073	2911.28	-42.3542	0.05481	118.199	2156.59
-42.1129	0.03081	79.8922	2592.96	-42.1923	0.02904	75.9122	2613.62	-41.861	0.03582	98.8656	2759.78	-41.7982	0.04276	116.866	2733.38	-41.9179	0.03888	112.962	2905.19	-42.0533	0.05498	118.127	2148.69
-41.8519	0.03063	79.3633	2591.16	-41.9565	0.029	75.7338	2611.55	-41.6867	0.03589	98.9343	2756.67	-41.6367	0.04292	117.06	2727.3	-41.8	0.03889	112.729	2898.84	-41.8317	0.0552	118.174	2140.69
-41.6399	0.03063	79.3197	2589.33	-41.6511	0.02896	75.5754	2609.57	-41.5301	0.03586	98.7624	2753.73	-41.152	0.0431	117.3	2721.53	-41.4007	0.03902	112.858	2892.59	-41.5701	0.05552	118.401	2132.73
-41.3848	0.03065	79.3142	2587.45	-41.4055	0.02897	75.555	2607.66	-41.2653	0.03582	98.5394	2750.72	-40.9716	0.0432	117.319	2715.66	-41.1938	0.03911	112.87	2886.15	-41.3346	0.05582	118.609	2124.74
-41.104	0.03059	79.0972	2585.51	-41.1989	0.02905	75.7061	2605.75	-40.9676	0.03569	98.0537	2747.55	-40.6089	0.04336	117.458	2709.1	-40.8941	0.03924	112.977	2879.49	-41.0806	0.05619	118.93	2116.42
-40.8237	0.03052	78.8596	2583.75	-41.0079	0.02908	75.7257	2603.64	-40.7658	0.03572	98.0151	2744.25	-40.3537	0.04355	117.684	2702.26	-40.7658	0.03936	113.062	2872.6	-40.825	0.05657	119.249	2108.01
-40.6102	0.03058	78.9625	2581.93	-40.6875	0.02919	75.9407	2601.52	-40.4983	0.03574	97.9564	2740.62	-40.1251	0.04392	118.366	2695.09	-40.5423	0.03936	112.77	2865.16	-40.5923	0.05703	119.727	2099.45
-40.3193	0.03062	79.006	2580.07	-40.4111	0.02918	75.8591	2599.35	-40.138	0.0358	97.984	2737.06	-39.9636	0.04429	119.058	2688.05	-40.1597	0.03945	112.744	2858.19	-40.3084	0.05747	120.157	2090.87
-40.0936	0.03059	78.8732	2578.18	-40.2186	0.02914	75.6801	2597.23	-39.9189	0.03598	98.3415	2733.47	-39.7669	0.04448	119.247	2681.01	-39.849	0.03951	112.637	2851.09	-40.0094	0.05785	120.449	2082.21
-39.9734	0.03066	78.9805	2576.34	-39.9102	0.02908	75.45	2594.93	-39.7892	0.03609	98.5205	2729.63	-39.1837	0.04494	120.17	2673.77	-39.5951	0.03957	112.54	2843.82	-39.7926	0.05832	120.908	2073.22
-39.5203	0.03077	79.2225	2574.52	-39.6866	0.02905	75.303	2592.61	-39.5271	0.03611	98.4204	2725.78	-39.1376	0.04528	120.742	2666.62	-39.3932	0.03976	112.787	2836.83	-39.4982	0.05874	121.233	2063.97
-39.3249	0.03086	79.4047	2572.82	-39.4565	0.0291	75.3903	2590.37	-39.2983	0.03619	98.4892	2721.79	-38.6914	0.04574	121.626	2659.33	-39.249	0.03981	112.639	2829.53	-39.3006	0.05914	121.517	2054.69
-39.038	0.03095	79.5778	2571.05	-39.231	0.02915	75.4444	2588.22	-38.9927	0.03635	98.8015	2717.91	-38.4341	0.04582	121.538	2652.26	-39.0346	0.03991	112.636	2822.54	-38.9875	0.05953	121.748	2045.28
-38.9122	0.03096	79.5439	2569.14	-38.964	0.0292	75.5181	2585.85	-38.7525	0.03648	99.0044	2714.02	-38.0953	0.04614	122.042	2644.96	-38.6443	0.03999	112.585	2815.49	-38.7309	0.05989	121.925	2035.79
-38.6271	0.03099	79.5537	2567.22	-38.713	0.02919	75.4166	2583.48	-38.638	0.03651	98.94	2710.04	-38.0161	0.04647	122.598	2638.07	-38.3724	0.03998	112.276	2807.96	-38.4904	0.06034	122.251	2026.12
-38.3954	0.03094	79.366	2565.37	-38.4875	0.02926	75.521	2581.12	-38.429	0.03669	99.2782	2706.24	-37.7743	0.04673	122.95	2630.92	-38.152	0.04011	112.367	2801.22	-38.1584	0.06068	122.36	2016.53
-38.1046	0.03109	79.704	2563.26	-38.1463	0.02922	75.3549	2578.87	-37.8055	0.03663	98.9751	2702.33	-37.5014	0.0471	123.565	2623.72	-38.0202	0.04036	112.788	2794.49	-37.9919	0.06114	122.695	2006.91
-37.8203	0.03113	79.7264	2561.4	-37.9348	0.02919	75.2052	2576.55	-37.6547	0.03662	98.8046	2698.32	-37.3573	0.04735	123.92	2617	-37.7889	0.04064	113.302	2787.92	-37.7585	0.06154	122.908	1997.28
-37.5223	0.03117	79.7845	2559.67	-37.7293	0.02921	75.1891	2574.12	-37.4258	0.03675	99.0231	2694.26	-36.8184	0.04783	124.818	2609.79	-37.5749	0.04087	113.673	2781.12	-37.4691	0.06197	123.164	1987.47
-37.2718	0.03109	79.5173	2557.91	-37.4397	0.02926	75.2536	2571.78	-37.1112	0.03684	99.1151	2690.22	-36.4415	0.04809	125.195	2603.26	-37.2829	0.04108	113.949	2773.88	-37.2266	0.06242	123.446	1977.6
-37.0948	0.03105	79.3733	2556	-37.1729	0.02935	75.4068	2569.45	-36.863	0.03698	99.3429	2686.07	-36.3101	0.04829	125.423	2597.13	-36.8507	0.04119	113.956	2766.51	-37.0463	0.06289	123.758	1967.76
-36.8004	0.0311	79.4213	2553.72	-36.9676	0.02942	75.5289	2567.12	-36.6854	0.03706	99.387	2682.1	-36.1186	0.04847	125.571	2590.81	-36.6446	0.04134	114.05	2759	-36.852	0.06345	124.219	1957.86
-36.5683	0.03109	79.3342	2551.63	-36.6499	0.02947	75.5824	2564.93	-36.4346	0.03707	99.2858	2678.12	-35.5943	0.04891	126.375	2583.63	-36.5206	0.04155	114.345	2751.88	-36.5863	0.06406	124.745	1947.44
-36.4237	0.03106	79.19	2549.2	-36.374	0.0295	75.5873	2562.66	-36.2338	0.03708	99.166	2674.23	-35.4693	0.0493	126.998	2576.2	-36.2835	0.04184	114.837	2744.73	-36.3565	0.0646	125.118	1936.76
-36.0927	0.03105	79.091	2546.86	-36.1553	0.02953	75.6126	2560.31	-36.0837	0.03706	98.9531	2670.18	-35.1558	0.04992	128.229	2568.6	-36.1592	0.04211	115.267	2737.42	-36.1662	0.06524	125.629	1925.64
-35.86	0.03106	79.0408	2544.6	-35.9263	0.02945	75.327	2557.97	-35.632	0.03717	99.0874	2666.14	-34.9087	0.0505	129.314	2560.75	-35.7455	0.04228	115.413	2729.48	-35.8149	0.06597	126.271	1914.08
-35.6097	0.03108	79.0222	2542.51	-35.7075	0.02942	75.1961	2555.75	-35.1952	0.03724	99.1462	2662.15	-34.763	0.05097	130.147	2553.28	-35.5453	0.04234	115.228	2721.36	-35.7581	0.06662	126.735	1902.49
-35.5054	0.03097	78.666	2540.4	-35.4323	0.02951	75.3388	2553.18	-35.0369	0.03742	99.4668	2658.08	-34.6749	0.05155	131.215	2545.61	-35.1652	0.04261	115.63	2713.9	-35.4166	0.06734	127.296	1890.4
-35.1932	0.03091	78.4474	2538.18	-35.1699	0.02952	75.2877	2550.75	-34.8533	0.03745	99.3915	2653.93	-34.5016	0.0519	131.726	2538.07	-35.0316	0.04301	116.385	2706.12	-35.1109	0.06803	127.787	1878.33
-34.8308	0.03094	78.4471	2535.59	-34.9635	0.02951	75.2142	2548.41	-34.5001	0.03749	99.3277	2649.56	-33.4906	0.05244	132.698	2530.62	-34.7313	0.04331	116.856	2697.99	-34.8717	0.06891	128.586	1865.89
-34.6285	0.03114	78.8737	2532.84	-34.5691	0.02957	75.2992	2546.08	-34.3659	0.03753	99.2758	2645.49	-33.1532	0.05291	133.469	2522.76	-34.512	0.04347	116.906	2689.22	-34.6606	0.06966	129.098	1853.18
-34.3699	0.0312	78.9447	2530.2	-34.3946	0.02957	75.2182	2543.81	-34.1739	0.03763	99.3999	2641.58	-33.1233	0.05336	134.208	2514.96	-34.4162	0.04365	116.99	2680.42	-34.3699	0.0704	129.536	1840.06
-34.0832	0.0313	79.0959	2527.42	-34.116	0.02975	75.5963	2541.31	-33.7828	0.03783	99.767	2637.56	-32.7631	0.05385	134.974	2506.39	-34.1239	0.04397	117.471	2671.68	-34.1734	0.07116	130.008	1826.87
-34.0333	0.03129	78.9982	2524.68	-33.919	0.02994	76.0014	2538.76	-33.3488	0.03794	99.9217	2633.68	-32.4738	0.05461	136.411	2497.92	-33.7221	0.04425	117.854	2663.13	-33.8764	0.07195	130.498	1813.64
-33.6204	0.03132	79.002	2522.26	-33.607	0.0301	76.3338	2536.3	-33.1429	0.03798	99.8985	2629.95	-32.4763	0.0551	137.189	2489.75	-33.3096	0.04467	118.594	2654.74	-33.6416	0.07269	130.868	1800.39
-33.4329	0.03123	78.698	2520.01	-33.5556	0.0301	76.2804	2534.07	-32.8712	0.03811	100.096	2626.21	-32.0029	0.05567	138.144	2481.54	-33.3037	0.04511	119.387	2646.33	-33.3319	0.07343	131.218	1786.91
-33.1779	0.03127	78.7338	2517.69	-33.1968	0.03017	76.3947	2531.82	-32.7541	0.03815	100.046	2622.32	-31.7812	0.05615	138.902	2473.56	-33.0454	0.04563	120.366	2637.97	-33.0676	0.07424	131.671	1773.54
-32.8595	0.03124	78.5756	2515.45	-32.752	0.03043	76.9787	2529.57	-32.5634	0.03825	100.151	2618.45	-31.7595	0.05664	139.65	2465.47	-32.5313	0.04595	120.809	2629.01	-32.9297	0.07499	132.028	1760.68
-32.5171	0.0312	78.4074	2513.16	-32.5332	0.03063	77.409	2527.1	-32.1439	0.03837	100.331	2614.72	-31.4705	0.0574	141.053	2457.46	-32.18	0.04632	121.356	2619.81	-32.5561	0.07584	132.543	1747.71
-32.2899	0.03135	78.7004	2510.53	-32.428	0.03072	77.5567	2524.75	-31.9971	0.03855	100.656	2611.01	-31.0983	0.05778	141.537	2449.38	-32.088	0.04681	122.188	2610.38	-32.2912	0.07671	133.061	1734.55
-32.1417	0.0316	79.2604	2508.03	-32.1815	0.03084	77.7847	2522.42	-31.6028	0.03878	101.124	2607.63	-31.0217	0.05813	141.917	2441.22	-32.0093	0.04716	122.665	2600.87	-31.9981	0.07743	133.289	1721.5
-31.8783	0.03177	79.5979	2505.65	-31.9637	0.03093	77.9329	2519.9	-31.4184	0.03857	100.449	2604.38	-30.4478	0.05874	142.896	2432.86	-31.4528	0.04758	123.28	2591.22	-31.8344	0.07816	133.549	1708.71
-31.5875	0.03172	79.4074	2503.2	-31.7047	0.03091	77.8233	2517.51	-31.0782	0.03849	100.108	2600.68	-30.3826	0.05948	144.196	2424.39	-31.1488	0.04807	124.104	2581.89	-31.3994	0.07912	134.182	1696.03
-31.4882	0.03189	79.7519	2500.79	-31.4134	0.03097	77.8967	2514.84	-30.7773	0.03852	100.036	2596.73	-30.1302	0.0602	145.425	2415.55	-31.0725	0.04855	124.894	2572.3	-31.1767	0.08	134.625	1682.84
-30.8971	0.03204	80.0588	2498.63	-31.2126	0.03102	77.9271	2512.33	-30.6626	0.03864	100.184	2592.82	-29.9293	0.06093	146.667	2407.28	-30.8877	0.04906	125.686	2562.11	-30.7173	0.0809	135.097	1669.93
-30.6507	0.03216	80.2911	2496.43	-31.1794	0.03098	77.7365	2509.56	-30.486	0.03885	100.583	2588.78	-29.7382	0.0615	147.553	2399.13	-30.3479	0.04954	126.427	2552.05	-30.3965	0.08182	135.57	1656.93
-30.4657	0.03216	80.216	2494.37	-30.6105	0.03104	77.8165	2506.97	-30.1037	0.03898	100.763	2584.82	-29.5847	0.06192	148.048	2391.02	-30.1001	0.05011	127.379	2542.19	-30.3853	0.08261	135.798	1643.82
-29.9702	0.0321	79.9986	2492.23	-30.2417	0.03114	77.9992	2504.42	-29.7374	0.0392	101.15	2580.61	-29.4429	0.06248	148.895	2383.13	-30.0595	0.05092	128.938	2532.4	-30.006	0.0835	136.168	1630.85
-29.7139	0.03241	80.686	2489.84	-30.0841	0.03101	77.5884	2501.8	-29.7024	0.03924	101.076	2576.09	-29.137	0.06301	149.655	2375	-29.5746	0.05154	129.994	2522.09	-29.6675	0.0844	136.517	1617.5
-29.4976	0.03258	81.034	2487.59	-29.8928	0.03112	77.7696	2498.91	-29.4382	0.03939	101.293	2571.83	-28.9447	0.06351	150.345	2367.25	-29.2175	0.05206	130.734	2511.05	-29.3696	0.08547	137.133	1604.46
-29.2903	0.03262	81.0871	2485.78	-29.5733	0.03123	77.9442	2496.09	-28.8431	0.03953	101.502	2567.5	-28.6314	0.06403	151.079	2359.5	-29.161	0.0527	131.738	2499.79	-29.4356	0.0864	137.455	1590.9
-29.0831	0.03262	81.0097	2483.66	-29.2502	0.0312	77.7935	2493.35	-28.6592	0.03989	102.234	2563.09	-28.3447	0.06456	151.808	2351.46	-28.8965	0.05348	133.099	2488.81	-29.1529	0.0874	137.85	1577.22
-28.6576	0.03262	80.942	2481.36	-29.0811	0.03141	78.234	2490.79	-28.4008	0.04	102.364	2558.99	-28.3743	0.0652	152.799	2343.52	-28.6438	0.05448	134.951	2476.96	-28.6056	0.08845	138.287	1563.47
-28.5621	0.03275	81.1831	2478.74	-28.7903	0.03149	78.3348	2488	-28.1505	0.04011	102.466	2554.77	-28.2412	0.06572	153.485	2335.33	-28.3591	0.05532	136.331	2464.45	-28.4144	0.08954	138.738	1549.41
-28.154	0.03286	81.3912	2476.54	-28.5442	0.03161	78.5568	2485.11	-27.956	0.04031	102.807	2550.48	-27.8021	0.0661	153.796	2326.72	-28.0326	0.05627	137.959	2451.79	-28.1872	0.09052	138.977	1535.3
-27.7723	0.03292	81.4488	2474.16	-28.2011	0.03174	78.7951	2482.21	-27.9424	0.04059	103.361	2546.32	-27.4063	0.06673	154.658	2317.62	-27.907	0.05713	139.325	2438.83	-27.8853	0.09165	139.409	1521.02
-27.4076	0.03291	81.3458	2471.97	-28.0722	0.03194	79.196	2479.53	-27.5623	0.04079	103.685	2542.14	-27.383	0.06741	155.589	2308.03	-27.1844	0.05813	140.998	2425.7	-27.4525	0.09273	139.698	1506.5
-27.1734	0.03302	81.5486	2469.64	-27.8381	0.03193	79.0994	2477.16	-26.9413	0.04093	103.888	2538.09	-27.1456	0.06805	156.439	2298.86	-27.1965	0.059	142.341	2412.72	-27.2815	0.09375	139.877	1492.08
-27.172	0.03298	81.3748	2467.75	-27.5904	0.03206	79.3372	2474.4	-26.7209	0.04114	104.245	2534.11	-26.9692	0.06872	157.366	2290.05	-26.8241	0.06014	144.325	2399.87	-26.6237	0.09485	140.182	1477.92
-26.7589	0.03317	81.7895	2465.71	-27.2304	0.0322	79.5875	2471.73	-26.6418	0.04127	104.453	2530.72	-26.7591	0.06939	158.262	2280.69	-26.0449	0.06124	146.187	2387.07	-26.5276	0.09595	140.451	1463.8
-26.4014	0.0332	81.7867	2463.59	-26.9684	0.03233	79.8089	2468.87	-26.398	0.04112	103.932	2527.24	-26.486	0.06982	158.61	2271.61	-26.1092	0.06216	147.577	2374.06	-26.3582	0.09698	140.595	1449.7
-26.3208	0.03317	81.6512	2461.52	-26.8247	0.03243	79.9797	2465.92	-26.1019	0.04091	103.233	2523.5	-26.2832	0.0705	159.495	2262.48	-25.6346	0.06313	149.104	2361.7	-26.0831	0.09813	140.926	1436.18
-25.6825	0.03338	82.0768	2459.14	-26.4459	0.03252	80.0968	2463.24	-25.7998	0.04101	103.349	2520.08	-26.1499	0.07127	160.586	2253.17	-25.2122	0.06413	150.679	2349.43	-25.7515	0.09942	141.482	1423.05
-25.5261	0.03358	82.4984	2457.03	-26.3241	0.03271	80.4831	2460.49	-25.7741	0.04116	103.601	2516.84	-25.8008	0.07212	161.856	2244.19	-25.0254	0.06501	151.937	2337.02	-25.5721	0.10051	141.671	1409.53
-25.3989	0.03361	82.5253	2455.14	-25.8846	0.0328	80.6067	2457.85	-25.5849	0.04116	103.458	2513.34	-25.5188	0.07244	161.966	2235.74	-25.0003	0.06605	153.558	2325.06	-25.4092	0.10151	141.773	1396.62
-25.1805	0.03369	82.6433	2453.16	-25.5989	0.0329	80.7644	2454.91	-25.3193	0.04139	103.867	2509.6	-25.4476	0.07312	162.821	2226.91	-24.6398	0.06712	155.255	2313.18	-25.0984	0.10259	142	1384.14
-25.0842	0.03381	82.8711	2451.19	-25.4626	0.03296	80.8203	2452.34	-24.9536	0.0415	103.993	2505.94	-25.1592	0.07362	163.354	2218.79	-24.5701	0.06801	156.515	2301.36	-25.0765	0.10368	142.269	1372.15
-24.6389	0.03372	82.5977	2449.38	-24.9023	0.03313	81.1614	2449.77	-24.8799	0.04162	104.151	2502.4	-24.892	0.07421	164.048	2210.63	-23.9523	0.06893	157.825	2289.51	-24.6762	0.10485	142.632	1360.34
-24.261	0.03382	82.7819	2447.48	-24.6151	0.03329	81.4587	2446.94	-24.5992	0.0417	104.208	2498.86	-24.7544	0.07478	164.733	2202.94	-23.7996	0.06966	158.647	2277.42	-24.5801	0.10601	143.029	1349.17
-24.2407	0.03392	82.9317	2444.99	-24.4586	0.0335	81.8913	2444.27	-24.4255	0.04193	104.622	2495.41	-24.7153	0.07515	164.987	2195.46	-23.9025	0.0705	159.715	2265.47	-24.2392	0.1072	143.494	1338.6
-23.9999	0.03398	82.9997	2442.6	-23.9971	0.03343	81.6222	2441.4	-24.193	0.04204	104.769	2492.09	-24.2807	0.0756	165.419	2187.96	-23.1986	0.0714	160.876	2253.32	-23.9889	0.10852	144.056	1327.48
-23.6729	0.03412	83.2644	2440.61	-23.8294	0.03331	81.2285	2438.64	-23.8783	0.04223	105.096	2488.68	-23.8511	0.07605	165.843	2180.66	-22.8692	0.07237	162.182	2240.95	-23.8174	0.10976	144.504	1316.54
-23.5675	0.03421	83.4292	2438.53	-23.6396	0.03348	81.5555	2436.17	-23.6772	0.04219	104.853	2485.03	-23.7154	0.07616	165.547	2173.61	-22.8628	0.07328	163.292	2228.43	-23.7123	0.11094	144.861	1305.76
-23.3032	0.03433	83.6527	2436.43	-23.3248	0.03381	82.2657	2433.08	-23.5977	0.04232	105.02	2481.66	-23.5652	0.07654	165.779	2166	-22.9051	0.07404	164.032	2215.43	-23.3745	0.11208	145.117	1294.8
-22.9306	0.03439	83.7219	2434.28	-22.8554	0.03395	82.5034	2430.34	-23.1882	0.04275	105.939	2478.14	-23.1819	0.07705	166.261	2157.87	-22.1627	0.07505	165.303	2202.54	-23.0434	0.11319	145.335	1284.03
-22.9013	0.03438	83.6174	2432.31	-22.9424	0.03409	82.7637	2427.58	-22.8406	0.04287	106.114	2474.99	-22.942	0.07774	167.118	2149.81	-21.8647	0.07608	166.585	2189.73	-22.8245	0.11442	145.711	1273.44
-22.4903	0.03444	83.6933	2430.07	-22.4407	0.03392	82.2634	2424.97	-22.7548	0.04304	106.374	2471.73	-22.7536	0.07818	167.457	2141.98	-21.9583	0.07713	167.938	2177.36	-22.4776	0.11548	145.844	1262.92
-22.4468	0.03453	83.85	2428.16	-22.1154	0.03391	82.146	2422.5	-22.5091	0.04338	107.107	2468.78	-22.4796	0.07852	167.574	2134.08	-21.6371	0.07817	169.248	2165.11	-22.4307	0.11665	146.102	1252.52
-22.1391	0.03453	83.7716	2426.23	-21.9437	0.03415	82.6504	2419.9	-22.1466	0.04346	107.179	2466.05	-22.2301	0.0789	167.744	2126.09	-21.4601	0.07948	171.109	2152.91	-22.231	0.11777	146.283	1242.05
-21.7469	0.03487	84.5241	2423.77	-21.7817	0.03419	82.6452	2417.44	-21.975	0.04331	106.689	2463.48	-21.9639	0.07953	168.398	2117.35	-21.2032	0.08067	172.642	2140.23	-22.0184	0.11894	146.486	1231.59
-21.6267	0.03501	84.7807	2421.79	-21.4951	0.03427	82.7498	2414.72	-21.7323	0.04331	106.567	2460.53	-21.9229	0.07987	168.43	2108.77	-21.0538	0.08191	174.289	2127.73	-21.7029	0.12001	146.541	1221.07
-21.4834	0.03527	85.3476	2419.63	-21.4928	0.03437	82.9066	2412.1	-21.4633	0.04346	106.818	2457.71	-21.7948	0.0805	169.087	2100.49	-20.817	0.08318	175.954	2115.27	-21.4583	0.12104	146.52	1210.54
-21.2391	0.03557	86.0127	2417.9	-21.1784	0.03442	82.9446	2409.77	-21.3778	0.04353	106.839	2454.4	-21.3041	0.08108	169.633	2092.08	-20.901	0.08447	177.65	2103.02	-21.3079	0.12204	146.489	1200.36
-20.9557	0.03556	85.9222	2416.35	-20.6959	0.03456	83.2035	2407.3	-21.0517	0.0435	106.633	2451.11	-21.0672	0.08163	170.096	2083.62	-20.5043	0.08582	179.454	2090.93	-21.0418	0.1231	146.508	1190.15
-20.7533	0.03551	85.7582	2415.17	-20.4156	0.03462	83.2432	2404.79	-20.796	0.04363	106.784	2447.44	-20.8276	0.08199	170.138	2075.22	-20.256	0.08731	181.574	2079.6	-20.8157	0.12411	146.468	1180.1
-20.753	0.03559	85.9017	2413.82	-20.3532	0.03479	83.5745	2402.33	-20.5626	0.04389	107.249	2443.77	-20.6251	0.08272	170.997	2067.14	-20.2525	0.08873	183.512	2068.16	-20.6183	0.12525	146.522	1169.8
-20.4196	0.03562	85.9348	2412.55	-20.2352	0.03495	83.881	2400.07	-20.3746	0.04403	107.414	2439.61	-20.2296	0.08324	171.391	2059.08	-19.9695	0.08983	184.724	2056.47	-20.4105	0.12637	146.516	1159.39
-20.0698	0.03562	85.8786	2411.07	-19.7234	0.03521	84.4352	2397.87	-20.1098	0.04416	107.547	2435.14	-19.7762	0.08383	171.97	2051.38	-19.6137	0.09106	186.275	2045.6	-20.2089	0.12752	146.474	1148.62
-19.7715	0.03566	85.9326	2409.93	-19.6261	0.03539	84.7755	2395.48	-19.9065	0.04448	108.111	2430.69	-19.7072	0.08442	172.558	2043.95	-19.4791	0.09208	187.354	2034.7	-20.1016	0.1286	146.321	1137.76
-19.6321	0.03567	85.9267	2408.89	-19.477	0.03547	84.8807	2393.11	-19.6922	0.04482	108.736	2426.18	-19.5546	0.08483	172.791	2036.95	-19.3514	0.09304	188.357	2024.36	-19.8231	0.12987	146.338	1126.81
-19.3336	0.03562	85.757	2407.63	-19.1658	0.03551	84.8882	2390.63	-19.4987	0.04485	108.604	2421.75	-19.4734	0.08529	173.113	2029.62	-19.3461	0.09393	189.238	2014.73	-19.5597	0.13122	146.356	1115.33
-19.0676	0.03549	85.4126	2406.5	-18.9184	0.03565	85.1512	2388.3	-19.2703	0.04505	108.908	2417.51	-19.0466	0.08562	173.164	2022.38	-18.8449	0.09464	189.814	2005.63	-19.3595	0.13232	146.014	1103.52
-18.9046	0.03549	85.3504	2405.05	-18.7509	0.036	85.8879	2385.78	-18.9794	0.04529	109.306	2413.25	-18.6572	0.08591	173.082	2014.78	-18.6672	0.0953	190.325	1997.06	-19.225	0.13352	145.776	1091.83
-18.7224	0.03562	85.5941	2403.22	-18.5612	0.03621	86.2992	2383.02	-18.7702	0.04549	109.576	2408.92	-18.4704	0.08633	173.315	2007.52	-18.605	0.09596	190.904	1989.46	-19.0405	0.13475	145.608	1080.57
-18.3652	0.03568	85.678	2401.61	-18.409	0.03615	86.049	2380.27	-18.509	0.04588	110.348	2405.31	-18.1952	0.08686	173.706	1999.89	-18.0448	0.09644	191.191	1982.42	-18.6835	0.13602	145.489	1069.6
-18.2012	0.0356	85.4445	2399.93	-18.1648	0.03614	85.9246	2377.62	-18.476	0.04572	109.811	2401.73	-17.8892	0.08725	173.843	1992.48	-18.0289	0.09679	191.239	1975.82	-18.3432	0.13727	145.353	1058.9
-18.1756	0.03568	85.5473	2397.93	-18.0225	0.03607	85.6543	2374.84	-18.2345	0.04589	110.063	2398.32	-17.6174	0.08746	173.63	1985.17	-17.6541	0.09706	191.191	1969.73	-17.9827	0.13844	145.159	1048.53
-17.8504	0.03551	85.0851	2396.01	-17.668	0.03615	85.7543	2372.21	-17.817	0.04599	110.153	2395.03	-17.4207	0.08769	173.478	1978.27	-17.4223	0.0974	191.334	1964.37	-17.6944	0.13964	145.019	1038.55
-17.551	0.03572	85.4843	2393.33	-17.4784	0.03609	85.5187	2369.42	-17.6536	0.04593	109.831	2391.26	-17.1134	0.08783	173.146	1971.32	-17.3338	0.09768	191.354	1958.95	-17.5711	0.14071	144.717	1028.44
-17.2872	0.03595	85.9426	2390.48	-17.2186	0.03601	85.2343	2366.71	-17.4987	0.04574	109.24	2388.07	-16.9391	0.08804	172.996	1964.87	-17.1196	0.09786	191.215	1953.87	-17.2919	0.1417	144.366	1018.82
-17.1521	0.03606	86.1102	2387.85	-17.0674	0.03608	85.2896	2363.79	-17.0601	0.04579	109.173	2384.4	-16.7407	0.08803	172.429	1958.66	-16.9336	0.09802	190.997	1948.65	-17.037	0.14257	143.943	1009.65
-16.8728	0.03624	86.4466	2385.16	-16.8311	0.03606	85.1344	2360.92	-16.7529	0.04587	109.19	2380.17	-16.4502	0.08805	171.945	1952.79	-16.8485	0.09802	190.488	1943.33	-16.7762	0.14345	143.555	1000.74
-16.6202	0.0362	86.2517	2382.6	-16.6974	0.03604	84.9757	2358.09	-16.5155	0.04601	109.295	2375.32	-16.2388	0.08796	171.279	1947.14	-16.4743	0.09795	189.821	1937.99	-16.6533	0.14425	143.156	992.4
-16.4956	0.03613	85.9853	2380.03	-16.4075	0.036	84.7852	2355.43	-16.3534	0.04622	109.551	2370.41	-16.0136	0.08791	170.695	1941.69	-16.2409	0.09802	189.463	1932.96	-16.3936	0.14519	142.868	983.974
-16.3276	0.03614	85.9325	2377.61	-16.1874	0.03598	84.6593	2352.68	-15.9857	0.04665	110.365	2365.63	-15.9328	0.08784	170.122	1936.62	-16.0943	0.09808	189.086	1927.79	-16.1565	0.14594	142.347	975.39
-15.9637	0.03627	86.1436	2374.96	-15.9363	0.03595	84.4841	2350.17	-15.7734	0.04691	110.749	2360.64	-15.7657	0.0878	169.631	1932	-15.7377	0.0981	188.577	1922.3	-15.9098	0.14673	141.847	966.706
-15.6915	0.0364	86.3678	2372.62	-15.6734	0.03601	84.5402	2347.64	-15.5816	0.04713	111.035	2355.78	-15.3202	0.08772	169.11	1927.76	-15.6273	0.09809	188.019	1916.8	-15.6099	0.14745	141.266	958.037
-15.5414	0.03653	86.5823	2370.11	-15.4771	0.0362	84.8851	2345.1	-15.3423	0.04748	111.638	2351.06	-15.111	0.08744	168.213	1923.82	-15.2607	0.09808	187.448	1911.21	-15.3773	0.14822	140.696	949.225
-15.2498	0.03647	86.3703	2367.96	-15.3117	0.03628	85.0064	2342.75	-15.2019	0.04779	112.15	2346.79	-14.8043	0.08732	167.625	1919.66	-14.9398	0.09796	186.672	1905.51	-15.0598	0.14896	140.091	940.454
-15.018	0.03655	86.475	2365.93	-14.9257	0.03639	85.1702	2340.35	-15.0459	0.04786	112.123	2342.61	-14.4661	0.08717	166.981	1915.48	-14.7403	0.09792	186.075	1900.2	-14.8608	0.14979	139.54	931.548
-14.7364	0.03679	86.9736	2363.75	-14.7501	0.03648	85.2993	2338.09	-14.7203	0.04803	112.332	2338.66	-14.2413	0.08704	166.387	1911.61	-14.5499	0.09807	185.848	1895.02	-14.6523	0.15056	138.929	922.749
-14.4775	0.03681	86.9389	2361.88	-14.4661	0.03669	85.6944	2335.81	-14.4676	0.04831	112.817	2335.09	-13.9775	0.08692	165.795	1907.42	-14.282	0.09812	185.415	1889.7	-14.4314	0.15152	138.412	913.519
-14.2012	0.0371	87.5568	2359.89	-14.0761	0.03674	85.7302	2333.6	-14.158	0.04848	113.061	2331.98	-13.7821	0.08703	165.6	1902.74	-14.0364	0.09836	185.326	1884.24	-14.102	0.15252	137.909	904.172
-14.0706	0.03717	87.6493	2358.1	-13.955	0.03672	85.6234	2331.49	-13.9382	0.04843	112.785	2328.85	-13.6014	0.08707	165.292	1898.33	-13.9163	0.09826	184.561	1878.34	-13.9344	0.15345	137.326	894.907
-13.7691	0.03701	87.2197	2356.52	-13.5943	0.03679	85.6987	2329.37	-13.7668	0.04841	112.61	2326.11	-13.2769	0.08723	165.196	1893.89	-13.653	0.09824	183.949	1872.39	-13.7455	0.15447	136.79	885.549
-13.5418	0.03685	86.7955	2355.07	-13.305	0.03688	85.828	2327.3	-13.4329	0.04831	112.238	2323.06	-12.9736	0.08736	165.057	1889.32	-13.2918	0.09845	183.798	1866.89	-13.4338	0.1555	136.229	876.062
-13.2894	0.03686	86.7487	2353.26	-13.056	0.037	86.0378	2325.28	-13.198	0.04824	111.922	2320.15	-12.7455	0.0875	164.916	1884.68	-13.081	0.0986	183.527	1861.34	-13.2251	0.1565	135.609	866.503
-12.9684	0.03688	86.7152	2351.23	-12.9135	0.03702	86.0168	2323.38	-12.9837	0.04823	111.743	2317.04	-12.5569	0.08755	164.596	1880.06	-13.1603	0.09875	183.215	1855.44	-12.9754	0.1574	134.927	857.233
-12.8083	0.03695	86.8041	2349.35	-12.6462	0.03711	86.1509	2321.42	-12.6045	0.04833	111.837	2313.92	-12.3257	0.08773	164.502	1875.05	-13.0615	0.09893	182.933	1849.2	-12.7161	0.15855	134.469	848.142
-12.5647	0.03701	86.8599	2347.02	-12.3823	0.03719	86.2542	2319.55	-12.3008	0.04803	110.982	2310.6	-11.9282	0.08792	164.418	1870.09	-12.7619	0.09909	182.6	1842.81	-12.5101	0.15961	133.941	839.185
-12.2595	0.03718	87.1862	2344.68	-12.1143	0.03723	86.2892	2317.7	-12.2152	0.0482	111.189	2306.89	-11.6939	0.08801	164.143	1865.03	-12.3559	0.0992	182.16	1836.2	-12.1587	0.16077	133.467	830.195
-12.0724	0.0373	87.3602	2342.11	-11.9039	0.03728	86.348	2315.92	-11.9995	0.04845	111.574	2303.01	-11.5389	0.08811	163.879	1859.84	-12.0745	0.09913	181.358	1829.49	-11.7898	0.1619	132.961	821.272
-11.9705	0.03746	87.6427	2339.61	-11.714	0.03741	86.5688	2313.8	-11.6732	0.04888	112.384	2299.16	-11.1052	0.08818	163.525	1854.42	-11.9987	0.0992	180.849	1823.01	-11.6117	0.16301	132.438	812.463
-11.6456	0.03764	87.9626	2337.17	-11.4137	0.03737	86.398	2311.76	-11.3962	0.04899	112.462	2295.47	-10.9104	0.08844	163.507	1848.7	-11.7728	0.09929	180.405	1816.98	-11.4603	0.16411	131.901	803.725
-11.3432	0.03776	88.1596	2334.97	-11.1387	0.03759	86.803	2309.36	-10.9645	0.04919	112.731	2291.76	-10.8414	0.08876	163.582	1842.89	-11.3747	0.09947	180.131	1810.85	-11.0989	0.1653	131.426	795.067
-11.1415	0.03794	88.4992	2332.9	-10.8874	0.03767	86.8954	2306.95	-10.7629	0.04915	112.445	2288.02	-10.5507	0.08904	163.584	1837.12	-11.2755	0.09951	179.615	1804.93	-10.6676	0.1666	131.025	786.45
-10.9158	0.03811	88.8324	2330.96	-10.693	0.03778	87.0575	2304.6	-10.4721	0.04921	112.41	2284.32	-10.219	0.0892	163.374	1831.52	-11.0435	0.09965	179.283	1799.14	-10.5089	0.16792	130.591	777.702
-10.513	0.03798	88.4637	2329.28	-10.4334	0.03782	87.0626	2302.2	-10.214	0.04946	112.799	2280.73	-10.0301	0.08925	162.973	1826.07	-10.7127	0.09961	178.657	1793.59	-10.5665	0.1692	130.099	768.903
-10.2241	0.03787	88.1534	2327.58	-10.1846	0.03778	86.8725	2299.69	-9.88673	0.04957	112.875	2277.06	-9.96838	0.08949	162.926	1820.63	-10.5296	0.09981	178.48	1788.17	-10.1104	0.17049	129.576	760.034
-9.98049	0.03796	88.2874	2325.55	-9.98712	0.0378	86.8314	2296.89	-9.61982	0.04968	112.947	2273.47	-9.55921	0.08977	162.951	1815.3	-10.0961	0.10004	178.354	1782.79	-9.67356	0.17189	129.078	750.952
-9.73674	0.03809	88.4889	2323.39	-9.81803	0.03772	86.5343	2294.3	-9.38383	0.05003	113.582	2270.2	-9.31704	0.08975	162.49	1810.43	-9.78663	0.10025	178.187	1777.37	-9.49127	0.17332	128.556	741.734
-9.51315	0.0383	88.8945	2321.22	-9.57873	0.03771	86.4102	2291.63	-9.05438	0.04992	113.185	2267.24	-8.89764	0.08993	162.379	1805.6	-9.63017	0.1003	177.657	1771.34	-9.28784	0.17494	128.112	732.329
-9.28725	0.03847	89.2371	2319.63	-9.48611	0.03766	86.1992	2289.11	-8.79314	0.04985	112.856	2264.06	-8.48151	0.09026	162.54	1800.8	-9.42308	0.10049	177.417	1765.45	-9.10762	0.17646	127.542	722.791
-8.98185	0.03818	88.5114	2318.25	-9.23067	0.03778	86.397	2286.63	-8.58113	0.04993	112.881	2260.84	-8.29661	0.09031	162.231	1796.4	-9.2032	0.10055	176.871	1759.09	-8.98578	0.17796	126.942	713.303
-8.77731	0.03819	88.4714	2316.66	-8.91443	0.03784	86.4411	2284.29	-8.34772	0.04998	112.836	2257.61	-8.18261	0.09031	161.835	1791.92	-8.90477	0.10069	176.489	1752.75	-8.59197	0.17949	126.331	703.853
-8.50008	0.03819	88.4167	2315.03	-8.59731	0.03793	86.5658	2281.95	-8.03079	0.05009	112.924	2254.24	-7.79814	0.09049	161.743	1787.45	-8.61871	0.10083	176.097	1746.45	-8.34838	0.18108	125.743	694.407
-8.20918	0.03809	88.1237	2313.39	-8.27452	0.03804	86.722	2279.8	-7.82853	0.05023	113.057	2250.61	-7.3571	0.09061	161.543	1782.81	-8.37973	0.10108	175.859	1739.89	-7.98878	0.18252	125.082	685.299
-7.86736	0.03805	87.9623	2311.51	-8.0126	0.03821	87.0234	2277.71	-7.6443	0.05058	113.664	2247.1	-7.25347	0.09069	161.258	1778.21	-8.26446	0.10132	175.541	1732.57	-7.90031	0.18404	124.502	676.501
-7.51278	0.03806	87.8919	2309.42	-7.84902	0.03836	87.2846	2275.6	-7.32538	0.05076	113.875	2243.51	-7.03096	0.09093	161.272	1773.52	-8.05087	0.10146	175.034	1725.15	-7.59147	0.18573	124.052	667.917
-7.27466	0.0384	88.5889	2306.99	-7.47912	0.03849	87.4978	2273.39	-7.17534	0.05077	113.725	2239.82	-6.7148	0.09089	160.774	1768.9	-7.75195	0.10164	174.59	1717.74	-7.17357	0.18735	123.492	659.149
-7.1851	0.03861	88.9914	2304.7	-7.24619	0.03855	87.558	2271.51	-6.92921	0.05108	114.232	2236.3	-6.54048	0.09095	160.431	1763.92	-7.40667	0.10176	174.019	1710.01	-6.984	0.18887	122.849	650.43
-6.93834	0.03883	89.4067	2302.53	-7.02665	0.03866	87.7496	2269.57	-6.6136	0.05121	114.331	2232.76	-6.3531	0.09103	160.122	1758.99	-7.15408	0.10184	173.326	1701.96	-6.79798	0.19024	122.147	642.078
-6.66212	0.0391	89.9528	2300.37	-6.71312	0.0388	87.9802	2267.58	-6.34313	0.05138	114.555	2229.34	-6.11366	0.09116	159.867	1753.69	-7.03791	0.10203	172.864	1694.2	-6.57867	0.19179	121.581	633.924
-6.44556	0.03915	89.9915	2298.44	-6.44407	0.03902	88.401	2265.42	-6.02043	0.05136	114.299	2225.61	-5.90658	0.09132	159.674	1748.44	-6.83872	0.10212	172.234	1686.58	-6.38503	0.19336	121.053	626.058
-6.17987	0.03914	89.8936	2296.68	-6.22529	0.03941	89.1849	2263.01	-5.83706	0.05144	114.312	2222.16	-5.56312	0.09145	159.404	1743.07	-6.57865	0.10236	171.903	1679.45	-6.08179	0.19517	120.683	618.342
-5.94686	0.03921	89.9905	2294.92	-6.08036	0.03937	88.9997	2260.6	-5.61504	0.05149	114.226	2218.34	-5.23078	0.09172	159.372	1737.57	-6.17873	0.10254	171.481	1672.3	-5.74857	0.19686	120.174	610.455
-5.73422	0.03918	89.8559	2293.2	-5.82439	0.03934	88.824	2258.03	-5.33692	0.05171	114.522	2214.61	-5.04397	0.09188	159.139	1731.97	-5.90864	0.1028	171.202	1665.41	-5.65348	0.19848	119.562	602.389
-5.41467	0.03915	89.7057	2291.3	-5.57247	0.03933	88.7118	2255.53	-5.08002	0.05193	114.797	2210.7	-4.82505	0.09194	158.75	1726.59	-5.56046	0.10298	170.817	1658.77	-5.27348	0.20006	118.917	594.422
-5.19358	0.03939	90.1697	2289.41	-5.21331	0.03938	88.7246	2252.97	-4.89002	0.05213	115.024	2206.57	-4.51939	0.09216	158.627	1721.18	-5.22407	0.10333	170.721	1652.16	-4.96836	0.2017	118.302	586.511
-4.89774	0.03972	90.8539	2287.62	-4.88739	0.03937	88.5956	2250.19	-4.52966	0.05231	115.219	2202.51	-4.26977	0.09233	158.433	1716.03	-5.00695	0.10356	170.371	1645.18	-4.71406	0.20362	117.795	578.512
-4.64406	0.03969	90.7457	2286.39	-4.68437	0.03936	88.469	2247.55	-4.35377	0.05246	115.326	2198.35	-4.07423	0.09223	157.795	1710.85	-4.79042	0.10381	170.053	1638.1	-4.54269	0.20551	117.216	570.356
-4.42945	0.03956	90.4074	2285.29	-4.46303	0.03946	88.597	2244.99	-4.16122	0.05234	114.837	2194.22	-3.9163	0.09245	157.666	1705.47	-4.595	0.10401	169.628	1630.82	-4.39321	0.2074	116.612	562.267
-4.13321	0.03943	90.0713	2284.09	-4.23805	0.03948	88.5532	2242.76	-3.92488	0.05248	114.926	2189.99	-3.48539	0.09273	157.651	1700.1	-4.40395	0.10419	169.167	1623.65	-4.10149	0.20937	116.031	554.177
-3.89555	0.03938	89.8711	2282.25	-3.89899	0.03951	88.53	2240.5	-3.66172	0.0527	115.181	2185.75	-3.25231	0.09286	157.365	1694.68	-4.19343	0.1044	168.763	1616.47	-3.77692	0.21143	115.453	546.069
-3.47254	0.03951	90.094	2280.12	-3.7681	0.03959	88.6233	2238.42	-3.34511	0.05281	115.2	2181.33	-3.02641	0.09302	157.149	1689.4	-3.96213	0.1046	168.311	1609.16	-3.52005	0.21346	114.861	538.091
-3.24693	0.03954	90.0791	2277.91	-3.39106	0.03986	89.1422	2236.29	-3.22518	0.05287	115.113	2177.28	-2.82	0.09317	156.916	1684.17	-3.71486	0.10488	168.021	1602	-3.24604	0.21555	114.281	530.174
-2.99838	0.03965	90.2134	2275.29	-3.16944	0.0402	89.8042	2234.13	-2.89615	0.0531	115.378	2172.96	-2.54425	0.0934	156.809	1678.92	-3.49185	0.10521	167.774	1594.71	-3.15726	0.21757	113.661	522.4
-2.76744	0.04001	90.921	2272.51	-2.9275	0.04034	90.0342	2232	-2.49457	0.05328	115.527	2168.44	-2.32634	0.09356	156.61	1673.9	-3.16913	0.10535	167.175	1586.89	-2.8828	0.21986	113.13	514.564
-2.60375	0.04028	91.4277	2269.68	-2.67048	0.04039	90.0499	2229.52	-2.36733	0.05334	115.425	2163.88	-2.1107	0.09382	156.575	1668.81	-2.82417	0.10552	166.659	1579.39	-2.68553	0.22222	112.572	506.575
-2.43033	0.04052	91.8662	2267.03	-2.38507	0.04043	90.0529	2227.1	-2.04098	0.0535	115.533	2159.31	-1.78113	0.09393	156.276	1663.7	-2.50208	0.10582	166.358	1572.12	-2.29844	0.22446	111.914	498.587
-2.11803	0.04063	92.0102	2264.56	-2.05904	0.04043	89.9542	2224.75	-1.83315	0.05373	115.776	2154.78	-1.54282	0.09431	156.419	1658.62	-2.15637	0.106	165.845	1564.62	-1.95651	0.22678	111.257	490.601
-1.86879	0.04071	92.0971	2262.31	-1.98273	0.04052	90.0549	2222.28	-1.61093	0.05387	115.835	2150.41	-1.34295	0.09445	156.2	1653.78	-1.86732	0.1062	165.365	1557.11	-1.61711	0.22921	110.654	482.77
-1.53842	0.04093	92.4943	2259.91	-1.77024	0.04059	90.104	2219.91	-1.37626	0.05395	115.807	2146.41	-1.18416	0.09472	156.19	1648.89	-1.57565	0.10656	165.144	1549.71	-1.44199	0.23173	110.101	475.131
-1.27209	0.04091	92.3722	2257.74	-1.53258	0.04066	90.1728	2217.56	-1.17152	0.05408	115.876	2142.55	-0.86522	0.09482	155.892	1644.13	-1.38943	0.10678	164.686	1542.32	-1.27345	0.23418	109.51	467.632
-1.05511	0.04096	92.392	2255.71	-1.31161	0.04071	90.1692	2215.09	-0.76275	0.0541	115.71	2138.82	-0.56734	0.09491	155.59	1639.41	-1.2267	0.10704	164.308	1535.01	-1.04075	0.2366	108.884	460.203
-0.7011	0.04109	92.612	2253.67	-0.93551	0.04059	89.7985	2212.56	-0.62153	0.05423	115.783	2135.16	-0.3599	0.09521	155.616	1634.5	-1.08725	0.10739	164.052	1527.66	-0.88014	0.23901	108.221	452.782
-0.58628	0.0413	93.0052	2251.74	-0.63092	0.04058	89.6904	2210.09	-0.37423	0.05432	115.792	2131.53	-0.0948	0.09537	155.404	1629.51	-0.84236	0.10782	163.883	1519.96	-0.53511	0.24143	107.56	445.523
-0.2628	0.04139	93.1324	2250.34	-0.43863	0.04053	89.4832	2207.8	0.07034	0.05453	116.031	2127.76	0.21893	0.09543	155.027	1624.56	-0.56081	0.10816	163.549	1512.06	-0.11044	0.24389	106.904	438.329
-0.01184	0.04115	92.5548	2249.34	-0.10829	0.04071	89.777	2205.33	0.26907	0.05463	116.058	2124.25	0.47301	0.09557	154.772	1619.5	-0.28996	0.10837	162.963	1503.82	0.20166	0.24633	106.254	431.347
0.15762	0.04095	92.066	2248.1	0.1054	0.04081	89.8945	2202.86	0.55581	0.05476	116.143	2120.8	0.61687	0.09565	154.405	1614.36	0.01324	0.10871	162.59	1495.7	0.28052	0.24893	105.666	424.49
0.41512	0.04081	91.6722	2246.49	0.32241	0.04087	89.9421	2200.47	0.70877	0.05473	115.876	2117.26	0.97652	0.09582	154.171	1608.97	0.3513	0.10912	162.299	1487.4	0.56137	0.25139	104.993	417.645
0.71526	0.04081	91.6171	2244.73	0.67552	0.04088	89.8701	2198.42	0.93448	0.05474	115.702	2113.6	1.21318	0.09603	154.006	1603.78	0.69194	0.10937	161.78	1479.22	0.73194	0.25398	104.335	410.794
1.01828	0.04088	91.6801	2242.77	1.01541	0.04096	89.9575	2196.47	1.23112	0.05493	115.899	2109.83	1.47654	0.0961	153.622	1598.51	1.10073	0.10967	161.384	1471.49	1.01079	0.25658	103.685	404.1
1.27914	0.04094	91.7329	2240.53	1.22448	0.04118	90.3639	2194.45	1.35542	0.05515	116.149	2106.21	1.72018	0.0963	153.395	1592.95	1.31016	0.11005	161.135	1464.18	1.18621	0.25924	103.038	397.464
1.49643	0.04101	91.799	2238.2	1.45249	0.04148	90.946	2192.53	1.6112	0.0551	115.832	2102.36	1.95862	0.0964	153.031	1587.39	1.60041	0.11047	160.92	1456.68	1.40373	0.26204	102.374	390.689
1.52823	0.04128	92.293	2235.77	1.65103	0.0417	91.3354	2190.45	1.86489	0.05513	115.664	2098.09	2.14569	0.09663	152.819	1581.56	1.86309	0.11083	160.643	1449.48	1.78967	0.26495	101.695	383.822
1.88264	0.04144	92.5694	2233.73	1.94111	0.04178	91.4332	2188.42	2.07743	0.05546	116.111	2093.7	2.43846	0.09689	152.672	1575.78	2.19994	0.11128	160.5	1442.28	2.08351	0.26799	100.994	376.864
2.20947	0.0415	92.6025	2231.62	2.14693	0.04179	91.3673	2186.15	2.36714	0.05566	116.277	2089.21	2.70899	0.09708	152.42	1570.11	2.52046	0.11171	160.326	1435.25	2.2389	0.27124	100.314	369.831
2.43788	0.04161	92.7768	2229.55	2.36835	0.04199	91.7053	2183.75	2.52838	0.0559	116.527	2084.64	2.92756	0.09717	152.023	1564.56	2.66733	0.11221	160.226	1427.93	2.3694	0.27449	99.584	362.799
2.66495	0.04163	92.7493	2227.84	2.72947	0.04221	92.0718	2181.26	2.94304	0.05601	116.519	2080.29	3.13614	0.09753	152.016	1558.64	2.81118	0.11257	159.891	1420.39	2.74578	0.27777	98.8076	355.716
2.91422	0.04177	92.9804	2226.09	2.87969	0.04231	92.1947	2178.82	3.19198	0.05617	116.608	2075.92	3.3986	0.09795	152.113	1552.94	2.97995	0.11293	159.553	1412.9	2.86463	0.28124	98.0902	348.775
3.28035	0.04176	92.8876	2224.44	3.13044	0.04223	91.8928	2176.19	3.3969	0.05629	116.614	2071.59	3.70345	0.09802	151.701	1547.66	3.12197	0.11339	159.325	1405.16	3.05326	0.28478	97.3355	341.786
3.52188	0.04189	93.1158	2222.94	3.3978	0.04221	91.7376	2173.52	3.57706	0.05633	116.447	2067.2	3.92237	0.09816	151.368	1542.09	3.32459	0.11388	159.118	1397.24	3.42454	0.28826	96.5363	334.889
3.73336	0.04182	92.9085	2221.42	3.69999	0.04217	91.5474	2171.03	3.89246	0.05647	116.489	2062.93	4.22078	0.09817	150.817	1536.33	3.63051	0.11423	158.659	1388.97	3.63889	0.29175	95.7424	328.167
4.01631	0.04186	92.9306	2219.8	3.94178	0.04218	91.4607	2168.6	4.11088	0.05649	116.294	2058.7	4.41758	0.09835	150.508	1530.26	3.92166	0.11475	158.454	1380.81	4.0337	0.29532	94.9444	321.496
4.26194	0.04208	93.3248	2217.98	4.20637	0.04216	91.319	2166.23	4.42544	0.05658	116.236	2054.34	4.6195	0.09874	150.487	1524.04	4.22504	0.11537	158.358	1372.62	4.26585	0.29892	94.1674	315.03
4.52027	0.04207	93.253	2216.43	4.4421	0.04218	91.2709	2163.88	4.61179	0.05672	116.276	2049.98	4.83602	0.0992	150.567	1517.84	4.56935	0.11591	158.134	1364.25	4.50695	0.30252	93.384	308.684
4.70664	0.04196	92.926	2214.67	4.60774	0.04239	91.6306	2161.63	4.82758	0.05687	116.345	2045.77	5.19407	0.09926	150.081	1511.94	4.88033	0.11642	157.799	1355.42	4.71758	0.30626	92.5846	302.303
5.00536	0.04199	92.9037	2212.71	4.8831	0.04261	92.0189	2159.37	5.17834	0.05692	116.215	2041.6	5.41191	0.09949	149.814	1505.89	5.18684	0.11685	157.38	1346.83	4.84161	0.31	91.7755	296.046
5.22314	0.04219	93.2476	2210.44	5.12277	0.04256	91.8065	2157.06	5.32198	0.05703	116.206	2037.54	5.54003	0.09976	149.62	1499.75	5.41558	0.11761	157.424	1338.57	5.20524	0.31382	90.9838	289.923
5.4855	0.04234	93.4889	2208.27	5.40544	0.04251	91.5991	2154.69	5.53731	0.0571	116.119	2033.45	5.82178	0.09999	149.368	1493.78	5.58625	0.11829	157.34	1330.17	5.57262	0.31783	90.2012	283.805
5.75374	0.04234	93.4155	2206.27	5.59418	0.04245	91.3781	2152.53	5.86036	0.05731	116.325	2029.59	6.19692	0.10024	149.141	1487.86	5.71543	0.11895	157.195	1321.48	5.72385	0.32191	89.4143	277.763
5.97632	0.04232	93.2706	2203.98	5.87384	0.04247	91.3282	2150.34	6.04133	0.05743	116.34	2025.85	6.47377	0.10044	148.861	1482.13	5.81648	0.11953	156.902	1312.63	6.04422	0.32588	88.5801	271.818
6.23992	0.04252	93.609	2201.64	6.15707	0.04249	91.2759	2148.04	6.27639	0.05746	116.18	2022.05	6.59823	0.10078	148.816	1476.57	5.99911	0.12032	156.856	1303.68	6.23119	0.3301	87.816	266.027
6.49787	0.04233	93.1234	2199.89	6.3658	0.04258	91.364	2145.89	6.56287	0.05745	115.934	2017.99	6.9649	0.1009	148.453	1471.29	6.43804	0.12107	156.752	1294.7	6.47423	0.33434	87.0323	260.311
6.64947	0.04239	93.1662	2197.84	6.48886	0.0428	91.7377	2143.51	6.85889	0.05769	116.186	2013.96	7.08864	0.10119	148.327	1465.85	6.71268	0.12186	156.655	1285.52	6.6922	0.33846	86.2056	254.696
6.95512	0.0423	92.8733	2195.79	6.83522	0.04297	92.0081	2141.08	7.07992	0.05783	116.23	2009.87	7.39315	0.10145	148.15	1460.35	6.95878	0.12262	156.531	1276.53	7.00862	0.34247	85.3622	249.254
7.2776	0.04241	93.0343	2193.47	7.17644	0.04325	92.4864	2138.61	7.26961	0.05799	116.307	2005.68	7.70337	0.10159	147.823	1455.12	7.21187	0.1234	156.436	1267.68	7.30806	0.34656	84.5083	243.847
7.53725	0.04265	93.4536	2191.19	7.37801	0.04337	92.6564	2136.25	7.53397	0.05811	116.303	2001.49	7.89821	0.10173	147.489	1449.77	7.47527	0.12408	156.185	1258.73	7.51982	0.35067	83.599	238.398
7.8852	0.04262	93.3023	2189.05	7.63399	0.04347	92.7491	2133.53	7.84109	0.05802	115.869	1997.18	8.23826	0.10222	147.63	1444.3	7.81188	0.12472	155.906	1250.01	7.74641	0.35484	82.6413	232.897
8.03471	0.04276	93.5109	2186.89	8.00126	0.04348	92.6376	2130.67	8.04073	0.05824	116.055	1992.81	8.4045	0.10249	147.472	1438.86	8.14805	0.12543	155.741	1241.7	8.01518	0.35918	81.6546	227.339
8.20074	0.04272	93.3379	2184.79	8.22276	0.0435	92.5578	2127.79	8.3037	0.0584	116.129	1988.52	8.61459	0.10256	146.999	1433.36	8.44787	0.12612	155.561	1233.43	8.27231	0.36366	80.6524	221.779
8.27769	0.04284	93.4977	2182.7	8.37907	0.04357	92.594	2125.14	8.51451	0.05843	115.925	1984.09	8.78884	0.1028	146.764	1427.61	8.77155	0.12685	155.432	1225.31	8.51932	0.36807	79.6089	216.285
8.57395	0.04283	93.3981	2180.68	8.45323	0.04358	92.4911	2122.43	8.76445	0.05851	115.844	1979.77	9.20318	0.10315	146.655	1421.8	9.01206	0.1276	155.331	1217.31	8.77974	0.37248	78.5747	210.95
8.85747	0.04294	93.5443	2178.67	8.77782	0.04359	92.3982	2119.74	9.10674	0.05854	115.639	1975.31	9.42362	0.10357	146.657	1416.02	9.17117	0.12828	155.131	1209.32	8.8652	0.37691	77.5852	205.848
9.19177	0.04302	93.6552	2176.8	8.99003	0.04365	92.4273	2117.4	9.35143	0.05878	115.854	1970.92	9.58866	0.10396	146.606	1410.26	9.36488	0.12913	155.1	1201.16	9.24755	0.38078	76.5652	201.075
9.47464	0.0429	93.2942	2174.93	9.38749	0.04378	92.5866	2114.93	9.54454	0.05893	115.891	1966.63	9.81723	0.10439	146.621	1404.54	9.60638	0.12992	154.992	1192.94	9.53927	0.38491	75.5456	196.27
9.69373	0.04305	93.5558	2172.99	9.43556	0.04398	92.9113	2112.38	9.83225	0.05901	115.802	1962.47	10.109	0.10452	146.21	1398.82	9.74405	0.13083	155.004	1184.74	9.69981	0.38949	74.5324	191.359
9.93439	0.04314	93.6657	2171.04	9.78089	0.0439	92.6179	2109.84	10.1461	0.05918	115.895	1958.32	10.3113	0.10484	146.081	1393.31	9.86022	0.13186	155.056	1175.89	10.1004	0.39426	73.5344	186.51
10.1668	0.04313	93.549	2169.07	10.1102	0.04376	92.2128	2107.46	10.3375	0.05936	115.996	1954.16	10.5098	0.10512	145.87	1387.64	10.0408	0.13284	154.984	1166.66	10.3304	0.39929	72.5714	181.753
10.4286	0.04311	93.4261	2167.24	10.4505	0.04374	92.0885	2105.18	10.6403	0.0595	116.031	1950.23	10.8706	0.10541	145.673	1381.9	10.2988	0.13369	154.732	1157.44	10.577	0.40471	71.6673	177.085
10.5893	0.04325	93.6466	2165.39	10.656	0.04374	91.98	2102.96	10.8165	0.05948	115.761	1946.3	11.17	0.10583	145.618	1375.98	10.4578	0.13493	154.84	1147.57	10.8004	0.41021	70.7759	172.535
10.7973	0.04319	93.441	2163.55	10.9168	0.04381	92.0419	2100.81	10.9728	0.05954	115.641	1942.24	11.3795	0.10608	145.326	1369.96	10.673	0.13587	154.532	1137.36	11.0635	0.41598	69.9197	168.084
11.147	0.04312	93.2229	2161.84	11.1864	0.04392	92.1836	2098.85	11.4193	0.05965	115.614	1938.19	11.6409	0.10648	145.232	1363.91	11.0622	0.13708	154.54	1127.38	11.1073	0.42197	69.1098	163.779
11.3207	0.04297	92.8077	2159.92	11.3294	0.0441	92.4709	2096.92	11.6787	0.05982	115.696	1934.07	11.9467	0.10688	145.121	1357.74	11.511	0.1382	154.378	1117.1	11.3925	0.42791	68.2596	159.517
11.6811	0.04316	93.137	2157.83	11.5445	0.04433	92.8689	2094.77	11.8283	0.06	115.797	1930.04	12.193	0.10722	144.925	1351.64	12.0561	0.1394	154.344	1107.18	11.8439	0.4341	67.413	155.294
11.9767	0.04326	93.2629	2155.75	11.7866	0.04436	92.8143	2092.41	12.0265	0.06017	115.881	1926	12.3521	0.1076	144.768	1345.38	12.3613	0.14055	154.259	1097.55	12.199	0.44027	66.5306	151.115
12.1439	0.0434	93.4682	2153.68	12.1691	0.04437	92.7378	2090.04	12.3767	0.06025	115.792	1922	12.627	0.10791	144.497	1339.05	12.5012	0.14179	154.315	1088.3	12.2987	0.44675	65.6248	146.894
12.4269	0.04346	93.5057	2151.71	12.3363	0.04434	92.5735	2087.59	12.6163	0.06034	115.72	1917.8	12.8212	0.1085	144.567	1332.41	12.6994	0.14295	154.269	1079.14	12.5078	0.45332	64.7036	142.733
12.692	0.04343	93.3616	2149.64	12.5533	0.04443	92.6352	2085.04	12.8321	0.0606	115.958	1913.64	13.0859	0.10905	144.604	1326.01	12.9775	0.14413	154.264	1070.28	12.8003	0.45977	63.7811	138.724
13.0039	0.0435	93.4338	2147.72	12.9378	0.04448	92.6274	2082.3	13.0568	0.06074	116.008	1909.79	13.4336	0.10944	144.445	1319.89	13.238	0.14537	154.327	1061.65	13.0058	0.46588	62.8063	134.813
13.2576	0.04355	93.4455	2145.8	13.1024	0.04451	92.5659	2079.62	13.3549	0.06076	115.801	1905.87	13.6406	0.10978	144.23	1313.79	13.4094	0.14655	154.323	1053.04	13.2865	0.47208	61.8096	130.931
13.4788	0.04355	93.3709	2143.97	13.3041	0.04452	92.4632	2077.01	13.6262	0.06074	115.509	1901.84	13.8534	0.11016	144.071	1307.89	13.6032	0.14784	154.403	1044.43	13.5942	0.47824	60.8033	127.139
13.8192	0.04353	93.2441	2142.15	13.5715	0.04461	92.5312	2074.32	13.8623	0.06089	115.557	1897.84	14.1161	0.11046	143.858	1302.38	13.8442	0.14911	154.417	1035.61	13.8358	0.48382	59.7492	123.495
13.9714	0.04357	93.2531	2140.26	13.8272	0.04462	92.4281	2071.67	13.9651	0.06102	115.548	1893.75	14.4445	0.1106	143.446	1296.95	14.0456	0.15027	154.303	1026.86	14.0949	0.48905	58.6613	119.95
14.1425	0.04355	93.1332	2138.46	14.0339	0.04463	92.3374	2069.13	14.3386	0.06121	115.669	1889.85	14.5888	0.11101	143.333	1291.15	14.2708	0.15166	154.44	1018.33	14.3585	0.49444	57.5595	116.414
14.3263	0.04352	92.9757	2136.48	14.2574	0.04482	92.6292	2066.48	14.6514	0.06121	115.425	1885.84	14.9027	0.11157	143.4	1285.25	14.5162	0.15289	154.362	1009.63	14.5976	0.49995	56.469	112.95
14.5808	0.04355	92.9532	2134.51	14.4891	0.04487	92.6154	2063.91	14.9505	0.06125	115.262	1881.74	15.1186	0.11205	143.355	1279.39	14.7489	0.15414	154.317	1001.16	14.834	0.50544	55.3861	109.58
14.7895	0.04362	92.9971	2132.19	14.7563	0.04479	92.3212	2061.38	15.1103	0.06142	115.318	1877.55	15.3263	0.11237	143.123	1273.62	15.0093	0.15563	154.438	992.327	15.0942	0.51125	54.3123	106.233
15.0828	0.0437	93.0827	2129.88	15.0818	0.04484	92.3218	2058.91	15.3361	0.0616	115.395	1873.28	15.6286	0.11273	142.918	1267.8	15.3507	0.15686	154.217	983.171	15.2862	0.51695	53.2469	103.002
15.2923	0.04379	93.1751	2127.59	15.293	0.04512	92.7784	2056.35	15.5892	0.06164	115.208	1868.9	15.8666	0.11326	142.895	1261.6	15.6412	0.15824	154.16	974.226	15.6506	0.52262	52.1521	99.789
15.6024	0.04386	93.2207	2125.4	15.5619	0.0452	92.8415	2053.83	15.7911	0.0618	115.222	1864.41	15.9882	0.11392	143.005	1255.27	15.8618	0.15973	154.179	965.251	15.9896	0.52869	51.0532	96.5652
15.7705	0.04378	92.9398	2123.07	15.8763	0.04518	92.6864	2051.31	16.1301	0.06194	115.207	1860.09	16.1919	0.11443	142.945	1249.22	16.0846	0.16113	154.048	956.031	16.237	0.53502	49.9483	93.3578
16.0008	0.04389	93.0716	2120.78	16.0858	0.04525	92.7055	2048.73	16.2334	0.06203	115.1	1855.69	16.6502	0.11496	142.938	1243.38	16.2998	0.16277	154.099	946.746	16.554	0.54113	48.8056	90.1923
16.2309	0.04398	93.1842	2118.64	16.2998	0.04532	92.7402	2046.18	16.4268	0.06216	115.083	1851.4	17.0841	0.11523	142.631	1237.77	16.4879	0.16442	154.075	937.096	16.7006	0.54781	47.6781	87.034
16.5434	0.04397	93.0652	2116.69	16.6388	0.04539	92.7595	2043.68	16.865	0.06226	114.997	1847.05	17.1862	0.1155	142.259	1231.67	16.7638	0.16602	153.956	927.34	16.9222	0.55456	46.5803	83.9946
16.912	0.04404	93.1268	2114.66	16.887	0.04545	92.7784	2041.24	17.1074	0.06245	115.085	1842.75	17.3552	0.11614	142.303	1225.22	17.0659	0.16765	153.877	917.832	17.2314	0.56114	45.4601	81.0142
17.1824	0.04396	92.8852	2112.79	17.0735	0.04555	92.8734	2038.74	17.2626	0.06254	114.97	1838.43	17.63	0.11676	142.307	1218.76	17.3104	0.16938	153.85	908.321	17.4715	0.56829	44.3692	78.0743
17.4211	0.04393	92.729	2110.87	17.2942	0.04558	92.8167	2036.29	17.5266	0.06283	115.245	1834.34	18.0153	0.11747	142.419	1212.35	17.5306	0.17116	153.847	898.875	17.6617	0.57527	43.2953	75.2607
17.6696	0.04403	92.846	2108.83	17.6639	0.04557	92.6757	2033.89	17.8685	0.06295	115.228	1830.54	18.2546	0.11805	142.37	1205.98	17.7424	0.17286	153.774	889.606	17.9778	0.58175	42.1928	72.5279
17.9438	0.04398	92.6579	2106.88	17.9217	0.04563	92.6943	2031.37	18.0732	0.06287	114.84	1826.51	18.465	0.11845	142.127	1199.88	18.0072	0.17467	153.828	880.657	18.3335	0.58855	41.0537	69.7541
18.2342	0.04399	92.6071	2105.01	18.0917	0.04564	92.6062	2028.96	18.3428	0.06303	114.866	1822.48	18.6988	0.11886	141.9	1193.87	18.3334	0.17648	153.817	871.568	18.6137	0.5958	39.9497	67.0519
18.4484	0.04404	92.6303	2103.14	18.3608	0.04562	92.4458	2026.62	18.6247	0.06322	114.968	1818.46	18.7345	0.11927	141.667	1187.76	18.6625	0.17836	153.824	862.422	18.8017	0.60253	38.8397	64.4606
18.7003	0.04412	92.7123	2101.31	18.6825	0.04564	92.3883	2024.22	18.8804	0.06341	115.065	1814.59	19.047	0.11968	141.405	1181.49	18.9476	0.18022	153.761	853.174	19.0164	0.60922	37.7315	61.9346
18.9641	0.04414	92.6577	2099.38	18.9112	0.04564	92.2749	2021.98	19.153	0.06344	114.865	1810.68	19.4336	0.12033	141.377	1174.94	19.1541	0.18203	153.614	843.878	19.4108	0.61612	36.6881	59.5468
19.2532	0.04406	92.4094	2097.58	19.077	0.04569	92.2856	2019.71	19.3819	0.0635	114.717	1806.61	19.7389	0.12116	141.578	1168.47	19.3332	0.18394	153.521	834.619	19.6825	0.6227	35.6833	57.3042
19.5193	0.04399	92.1761	2095.6	19.4027	0.04575	92.3078	2017.51	19.6284	0.06362	114.674	1802.35	19.8689	0.12199	141.766	1162.15	19.5293	0.18583	153.386	825.412	19.9389	0.6289	34.6857	55.1528
19.7508	0.04403	92.1701	2093.36	19.6944	0.04573	92.1509	2015.18	19.7978	0.06379	114.687	1798	20.2484	0.12255	141.669	1155.97	19.7006	0.18787	153.332	816.139	20.2091	0.63528	33.7058	53.0568
19.9428	0.04416	92.3332	2091.1	19.8923	0.04577	92.1356	2012.82	20.0599	0.064	114.795	1793.65	20.3867	0.12312	141.547	1149.63	19.8849	0.18998	153.261	806.741	20.5068	0.64118	32.7517	51.0804
20.1886	0.04419	92.3056	2088.99	20.1309	0.04589	92.2655	2010.4	20.4218	0.06416	114.797	1789.35	20.5964	0.12379	141.52	1143.19	20.0362	0.19223	153.23	797.099	20.8211	0.64671	31.8082	49.1849
20.444	0.0443	92.4394	2086.73	20.3732	0.046	92.3642	2007.84	20.6388	0.06423	114.645	1784.94	20.9161	0.12464	141.689	1136.77	20.234	0.19451	153.075	786.98	21.1283	0.65268	30.8824	47.3165
20.655	0.04432	92.382	2084.6	20.5841	0.04594	92.1122	2005.08	20.8283	0.06439	114.653	1780.52	21.1295	0.12533	141.698	1130.57	20.4348	0.19676	152.861	776.89	21.4125	0.6585	29.9844	45.5348
20.8566	0.04438	92.4133	2082.43	20.7938	0.04593	91.9626	2002.3	20.997	0.0645	114.549	1775.98	21.4361	0.1259	141.549	1124.32	20.7242	0.19925	152.789	766.802	21.6598	0.66391	29.0926	43.8202
21.0655	0.04452	92.6129	2080.34	20.9935	0.04607	92.1263	1999.49	21.3162	0.06471	114.647	1771.71	21.6611	0.1266	141.518	1117.84	21.0373	0.20173	152.589	756.396	21.8872	0.66908	28.2084	42.1597
21.3332	0.04448	92.4512	2078.34	21.275	0.04616	92.1628	1996.58	21.671	0.06482	114.577	1767.56	21.9049	0.12719	141.341	1111.26	21.3638	0.20418	152.348	746.153	22.209	0.67466	27.3772	40.5793
21.6497	0.0445	92.4012	2076.43	21.5718	0.04621	92.123	1993.76	21.8959	0.06491	114.456	1763.39	22.071	0.12804	141.413	1104.41	21.787	0.20666	152.152	736.227	22.5134	0.68008	26.5652	39.0618
21.8813	0.04453	92.3797	2074.49	21.868	0.04636	92.3054	1990.92	22.0905	0.06512	114.547	1759.11	22.3404	0.12899	141.555	1097.45	22.1848	0.20914	151.969	726.634	22.7961	0.68525	25.7727	37.6106
22.1394	0.04449	92.214	2072.65	22.034	0.04645	92.3356	1987.98	22.364	0.06525	114.49	1754.77	22.5772	0.12982	141.569	1090.5	22.5884	0.21156	151.779	717.428	23.133	0.69015	25.0154	36.2463
22.4354	0.0445	92.1438	2070.76	22.4115	0.04641	92.1316	1985.07	22.6378	0.0654	114.48	1750.46	22.8509	0.13067	141.595	1083.63	22.8344	0.21397	151.598	708.51	23.3444	0.69483	24.2876	34.9548
22.7782	0.04457	92.219	2068.85	22.6827	0.04643	92.0428	1982.22	22.913	0.06552	114.4	1746.09	22.9818	0.13145	141.547	1076.81	23.0018	0.21626	151.367	699.936	23.6407	0.69944	23.5646	33.6907
23.0801	0.04454	92.0551	2066.98	22.8314	0.04653	92.1065	1979.47	23.1547	0.06572	114.471	1741.68	23.2852	0.13218	141.422	1069.9	23.1037	0.21866	151.218	691.558	23.9716	0.70378	22.8698	32.4958
23.3144	0.0446	92.0977	2065.17	23.0033	0.0466	92.1189	1976.69	23.3809	0.06597	114.612	1737.3	23.5862	0.133	141.379	1063.04	23.3105	0.2211	151.051	683.171	24.288	0.7079	22.1894	31.3454
23.4888	0.04464	92.1041	2063.37	23.2296	0.04661	92.0143	1974.12	23.4925	0.06624	114.781	1732.8	23.8193	0.13388	141.412	1056.27	23.5785	0.22348	150.792	674.754	24.5631	0.71207	21.5175	30.2181
23.7439	0.04458	91.903	2061.54	23.5337	0.04672	92.1021	1971.5	23.7387	0.06636	114.696	1728.3	24.0903	0.1348	141.473	1049.52	23.811	0.22591	150.528	666.316	24.807	0.71571	20.8628	29.1498
23.9674	0.04455	91.7554	2059.62	23.7195	0.04681	92.1585	1968.94	24.1673	0.06657	114.752	1723.68	24.325	0.13567	141.494	1042.95	24.1065	0.22833	150.228	657.934	25.0221	0.71918	20.2189	28.114
24.1799	0.04447	91.5	2057.68	24.0147	0.04684	92.1151	1966.39	24.3581	0.0669	115.011	1719.17	24.6192	0.13649	141.455	1036.35	24.3997	0.23078	149.904	649.568	25.2544	0.72246	19.5644	27.0802
24.4383	0.04444	91.3619	2055.64	24.3434	0.04686	92.0353	1963.84	24.5845	0.06712	115.099	1714.87	24.7569	0.13733	141.43	1029.9	24.6383	0.23336	149.639	641.233	25.463	0.7261	18.9369	26.0802
24.7367	0.04453	91.4472	2053.5	24.5917	0.04693	92.0522	1961.31	24.8842	0.06718	114.91	1710.53	25.0099	0.13805	141.272	1023.37	24.8953	0.23599	149.317	632.715	25.6432	0.72951	18.3195	25.1121
24.9668	0.04455	91.3868	2051.36	24.8501	0.04698	92.0127	1958.71	25.0503	0.06728	114.793	1706.14	25.3247	0.13904	141.373	1016.75	25.0415	0.23869	148.964	624.081	25.9451	0.7326	17.7044	24.1666
25.2017	0.04459	91.38	2049.17	25.087	0.04703	91.9917	1956.2	25.2782	0.06744	114.75	1701.52	25.4886	0.13993	141.349	1010.12	25.2821	0.24159	148.695	615.476	26.1736	0.73624	17.1272	23.263
25.4157	0.04468	91.4682	2046.97	25.3391	0.04704	91.8987	1953.63	25.5936	0.06771	114.901	1696.85	25.7555	0.1409	141.368	1003.33	25.5822	0.24434	148.197	606.51	26.4381	0.73994	16.5785	22.4052
25.6359	0.04468	91.3684	2044.73	25.5531	0.04711	91.8993	1950.93	25.8359	0.06803	115.129	1692.28	26.0573	0.14168	141.192	996.563	25.8398	0.24717	147.761	597.803	26.7691	0.7431	16.0352	21.5788
25.8554	0.04474	91.3808	2042.5	25.7542	0.04716	91.8824	1948.3	26.0813	0.06831	115.303	1687.95	26.2615	0.14269	141.19	989.483	26.0948	0.2501	147.369	589.244	27.0971	0.74629	15.5152	20.7898
26.1352	0.0448	91.4107	2040.35	26.067	0.04722	91.8848	1945.78	26.3618	0.06845	115.256	1683.7	26.4747	0.14376	141.209	982.244	26.2965	0.25302	146.958	580.815	27.4524	0.74947	15.0266	20.0497
26.4185	0.04471	91.1216	2038.24	26.2874	0.04727	91.8574	1943.23	26.5766	0.06856	115.137	1679.41	26.6959	0.14485	141.207	974.831	26.5666	0.25595	146.535	572.523	27.7456	0.75268	14.5807	19.3717
26.6685	0.04474	91.0944	2036.04	26.5505	0.04735	91.8864	1940.56	26.7481	0.0687	115.086	1675.16	26.9201	0.14601	141.256	967.432	26.8315	0.25891	146.128	564.396	28.0261	0.75597	14.1756	18.7516
26.8978	0.04475	91.0264	2033.92	26.8347	0.04745	91.9518	1937.88	27.04	0.06895	115.2	1670.83	27.2819	0.14714	141.28	960.15	27.063	0.26185	145.653	556.247	28.2985	0.75898	13.8055	18.1895
27.127	0.04475	90.9334	2031.9	27.0328	0.04744	91.81	1935.17	27.3895	0.06918	115.297	1666.53	27.5951	0.14823	141.254	952.93	27.3659	0.26478	145.165	548.239	28.5557	0.76097	13.4437	17.6666
27.3665	0.04476	90.8462	2029.83	27.2121	0.0474	91.5985	1932.52	27.5882	0.06937	115.315	1662.25	27.8099	0.1493	141.21	945.817	27.6473	0.26788	144.721	540.248	28.7878	0.7632	13.1105	17.1783
27.6626	0.04483	90.9077	2027.81	27.4873	0.04746	91.5889	1929.8	27.8858	0.06959	115.383	1657.93	27.985	0.15034	141.122	938.683	27.891	0.27106	144.213	532.042	29.0265	0.76503	12.7845	16.7112
27.8931	0.04481	90.7832	2025.85	27.7907	0.04754	91.6243	1927.15	28.0513	0.06981	115.434	1653.45	28.2904	0.1516	141.205	931.404	28.1051	0.27438	143.684	523.673	29.2882	0.76645	12.4607	16.2577
28.1188	0.04485	90.7662	2023.97	28.1305	0.04764	91.6814	1924.44	28.3048	0.07008	115.558	1648.98	28.5349	0.15278	141.194	924.169	28.3521	0.27778	143.078	515.08	29.5613	0.76835	12.1501	15.8132
28.3969	0.04484	90.6737	2022.13	28.3667	0.04767	91.6093	1921.81	28.5096	0.07037	115.713	1644.46	28.8138	0.15399	141.194	916.916	28.5719	0.28123	142.428	506.441	29.842	0.77025	11.8406	15.3724
28.7192	0.04484	90.5933	2020.25	28.564	0.04778	91.7071	1919.25	28.8137	0.07054	115.668	1639.79	29.113	0.15526	141.243	909.719	28.796	0.28485	141.792	497.778	30.0724	0.7708	11.5168	14.9414
29.011	0.04486	90.5444	2018.36	28.8264	0.04793	91.8548	1916.56	29.0717	0.07081	115.775	1635.09	29.3198	0.15643	141.2	902.643	29.0386	0.28854	141.128	489.112	30.3051	0.77161	11.1956	14.5094
29.2659	0.04476	90.2679	2016.56	29.1368	0.048	91.8647	1913.88	29.2286	0.07097	115.707	1630.28	29.5345	0.15761	141.146	895.543	29.2792	0.29235	140.432	480.355	30.5591	0.77243	10.8771	14.0816
29.5618	0.04473	90.1242	2014.63	29.426	0.04812	91.9587	1911.15	29.5144	0.07112	115.59	1625.25	29.6828	0.15871	141.001	888.414	29.4763	0.29629	139.713	471.545	30.8533	0.77322	10.5629	13.6608
29.814	0.04475	90.0701	2012.72	29.6767	0.04819	91.9723	1908.44	29.7163	0.07131	115.526	1620.02	29.8945	0.15989	140.881	881.094	29.7087	0.30028	138.946	462.715	31.1429	0.77407	10.2525	13.2449
30.0388	0.04478	90.0365	2010.7	29.9654	0.04831	92.0658	1905.67	30.0317	0.07165	115.703	1614.83	30.2475	0.16133	140.931	873.578	29.993	0.30439	138.171	453.921	31.3744	0.77507	9.95241	12.8407
30.3304	0.0448	89.9808	2008.64	30.153	0.04835	92.0066	1902.88	30.2872	0.07205	115.983	1609.65	30.591	0.1626	140.822	866.074	30.2684	0.30848	137.353	445.262	31.5485	0.77607	9.66048	12.4479
30.5713	0.0448	89.901	2006.6	30.3836	0.04843	92.0085	1899.99	30.5217	0.07233	116.057	1604.57	30.848	0.16402	140.802	858.46	30.5134	0.31262	136.537	436.756	31.8277	0.77704	9.37681	12.0674
30.792	0.04477	89.7416	2004.66	30.6187	0.04851	92.023	1897.05	30.7548	0.07266	116.207	1599.38	31.1331	0.1653	140.64	850.82	30.7922	0.31676	135.718	428.451	32.1326	0.77813	9.10304	11.6986
30.9955	0.04475	89.6201	2002.65	30.7863	0.04852	91.914	1894.18	30.9496	0.07296	116.324	1594.24	31.2975	0.16684	140.664	843.106	31.0145	0.32084	134.874	420.377	32.3885	0.77858	8.83623	11.3491
31.2051	0.04475	89.5291	2000.59	31.0369	0.04858	91.8871	1891.28	31.2391	0.07329	116.478	1589.25	31.5497	0.16831	140.619	835.489	31.2618	0.32496	134.04	412.478	32.6925	0.77877	8.57664	11.0131
31.5396	0.04472	89.367	1998.45	31.3106	0.04871	91.9747	1888.32	31.5478	0.07358	116.581	1584.4	31.7511	0.16985	140.613	827.865	31.4954	0.32913	133.19	404.668	33.0194	0.77915	8.33066	10.6919
31.7724	0.04474	89.3236	1996.32	31.596	0.04886	92.1202	1885.28	31.78	0.07382	116.619	1579.69	32.0481	0.17138	140.584	820.316	31.7368	0.33325	132.288	396.958	33.2554	0.77951	8.09491	10.3846
32.0346	0.04474	89.2263	1994.18	31.8211	0.04888	92.0023	1882.17	32.04	0.0741	116.713	1575.06	32.3548	0.17284	140.509	812.94	32.0042	0.33744	131.378	389.336	33.4921	0.77962	7.86621	10.0898
32.2911	0.04476	89.1676	1991.91	32.1231	0.04888	91.8517	1879.14	32.228	0.0744	116.845	1570.52	32.6023	0.17433	140.437	805.594	32.2984	0.34168	130.445	381.77	33.7338	0.77921	7.63525	9.79869
32.4777	0.04481	89.1514	1989.62	32.398	0.0489	91.7391	1876.08	32.4363	0.07457	116.776	1565.98	32.8214	0.17584	140.364	798.238	32.5793	0.34603	129.492	374.227	33.9834	0.77965	7.41865	9.51536
32.6821	0.0448	89.0271	1987.4	32.618	0.04899	91.7688	1873.08	32.7299	0.0748	116.786	1561.39	33.1408	0.17736	140.263	790.816	32.7908	0.35049	128.506	366.644	34.2253	0.77946	7.20897	9.24865
32.9003	0.04479	88.9189	1985.12	32.8218	0.04909	91.8013	1870.15	33.0079	0.07512	116.938	1556.68	33.352	0.17903	140.268	783.504	33.0556	0.35499	127.445	359.013	34.478	0.77903	7.00355	8.99009
33.1577	0.04487	88.9734	1982.88	33.0204	0.04918	91.8389	1867.22	33.3014	0.07543	117.065	1552.04	33.6131	0.18052	140.138	776.314	33.242	0.35967	126.379	351.379	34.789	0.77858	6.80269	8.73726
33.3354	0.04492	88.9748	1980.6	33.2485	0.04928	91.8755	1864.3	33.5119	0.07566	117.083	1547.38	33.8068	0.18208	140.033	769.09	33.4618	0.36441	125.257	343.723	34.9816	0.77792	6.60542	8.49111
33.5509	0.04499	89.0015	1978.31	33.5195	0.04932	91.8093	1861.51	33.775	0.0759	117.088	1542.71	34.1514	0.1837	139.948	761.811	33.7484	0.36933	124.119	336.062	35.2595	0.77652	6.40689	8.2508
33.8338	0.04496	88.8435	1976.1	33.7898	0.04943	91.8834	1858.71	34.0284	0.07614	117.097	1537.98	34.4111	0.18521	139.747	754.531	33.9807	0.37439	122.935	328.363	35.4817	0.77544	6.21217	8.01112
34.0874	0.04497	88.7562	1973.84	34.0789	0.04954	91.9334	1855.84	34.3168	0.07642	117.157	1533.14	34.6775	0.18678	139.507	746.92	34.2179	0.37964	121.719	320.619	35.7215	0.77458	6.02493	7.7783
34.3245	0.04509	88.9068	1971.6	34.3782	0.04963	91.9561	1852.97	34.5856	0.07675	117.296	1528.28	34.9182	0.18853	139.354	739.176	34.4673	0.38502	120.452	312.847	35.9601	0.77373	5.8431	7.55184
34.5914	0.04516	88.9334	1969.49	34.6066	0.04972	91.9811	1850.16	34.8751	0.07697	117.256	1523.31	35.1487	0.19039	139.241	731.362	34.6906	0.39059	119.146	305.044	36.2073	0.77289	5.6677	7.33317
34.8978	0.04524	88.9979	1967.36	34.9122	0.04987	92.1225	1847.32	35.1064	0.07726	117.291	1518.2	35.3816	0.19229	139.131	723.554	34.942	0.39615	117.795	297.35	36.5138	0.77203	5.49932	7.12321
35.1846	0.04526	88.9566	1965.31	35.1475	0.04998	92.1844	1844.32	35.3445	0.0776	117.409	1512.94	35.5218	0.19407	138.916	715.788	35.1915	0.40182	116.456	289.824	36.8053	0.77104	5.33799	6.92312
35.4213	0.04524	88.8258	1963.36	35.4138	0.05012	92.2951	1841.31	35.5403	0.07796	117.523	1507.54	35.7344	0.19601	138.762	707.938	35.4155	0.40758	115.111	282.427	37.0365	0.76983	5.18408	6.73405
35.7359	0.0452	88.6656	1961.45	35.7432	0.0502	92.2837	1838.31	35.7803	0.07841	117.791	1502.25	35.9998	0.19794	138.571	700.058	35.717	0.41335	113.733	275.15	37.3106	0.76841	5.03731	6.5555
36.011	0.04523	88.6191	1959.5	36.0295	0.05029	92.2986	1835.31	35.9708	0.07882	117.989	1497.03	36.2627	0.19997	138.421	692.196	35.9682	0.41906	112.347	268.094	37.5482	0.76634	4.89304	6.38494
36.2845	0.04522	88.5126	1957.46	36.2327	0.05045	92.4346	1832.26	36.3224	0.07918	118.127	1491.95	36.4833	0.20201	138.265	684.441	36.188	0.42483	110.969	261.208	37.7888	0.76446	4.75458	6.21956
36.5663	0.04518	88.3483	1955.47	36.4244	0.05061	92.5754	1829.11	36.6292	0.07951	118.225	1486.86	36.8935	0.20404	138.105	676.858	36.4376	0.43053	109.573	254.506	38.0543	0.76266	4.62382	6.06274
36.7775	0.04517	88.2317	1953.39	36.6334	0.05075	92.6614	1825.86	36.8376	0.07982	118.283	1481.87	37.1454	0.20602	137.931	669.501	36.7309	0.43607	108.175	248.068	38.2967	0.76069	4.49892	5.91429
37.0117	0.04521	88.2132	1951.22	36.8421	0.05086	92.6843	1822.49	37.0454	0.08011	118.317	1476.84	37.3987	0.20806	137.762	662.116	37.0361	0.44168	106.813	241.831	38.5881	0.75879	4.38074	5.77331
37.2957	0.04522	88.1318	1949.08	37.1	0.05094	92.6649	1819.07	37.3179	0.08051	118.487	1471.79	37.617	0.21011	137.598	654.875	37.2792	0.4472	105.445	235.79	38.862	0.75695	4.26926	5.64004
37.51	0.04521	88.0241	1946.9	37.4025	0.05102	92.6327	1815.64	37.5983	0.08081	118.533	1466.78	37.8981	0.21214	137.416	647.773	37.4586	0.45261	104.068	229.927	39.1331	0.7548	4.1615	5.51336
37.6997	0.04519	87.8848	1944.69	37.6374	0.05113	92.6539	1812.23	37.8317	0.0812	118.698	1461.83	38.2394	0.21402	137.138	640.783	37.7668	0.45802	102.708	224.244	39.3555	0.75179	4.053	5.39117
37.9362	0.04523	87.8507	1942.43	37.899	0.05125	92.7111	1808.86	38.0842	0.08166	118.972	1456.94	38.4854	0.21596	136.876	633.792	38.0169	0.4634	101.345	218.701	39.5957	0.74894	3.94636	5.26924
38.1674	0.04531	87.9008	1940.12	38.0874	0.05134	92.6903	1805.46	38.333	0.08194	118.991	1452.16	38.7439	0.21794	136.578	626.673	38.2465	0.46876	99.9937	213.317	39.8817	0.74624	3.84391	5.15105
38.4307	0.04536	87.894	1937.84	38.2661	0.0514	92.6389	1802.19	38.5874	0.08221	118.987	1447.27	38.9841	0.22007	136.326	619.473	38.5196	0.47416	98.623	207.996	40.1406	0.74349	3.7444	5.03624
38.679	0.0454	87.8796	1935.6	38.5221	0.05145	92.5537	1798.99	38.8578	0.08256	119.072	1442.27	39.1119	0.22217	136.018	612.229	38.7793	0.47957	97.2372	202.761	40.355	0.74079	3.64796	4.9244
38.9714	0.04541	87.7964	1933.42	38.793	0.05165	92.7476	1795.81	39.0818	0.08293	119.181	1437.2	39.3677	0.22437	135.696	604.78	39.0034	0.48503	95.8399	197.598	40.5986	0.73803	3.55419	4.81578
39.2097	0.04548	87.8274	1931.27	39.1308	0.05183	92.9055	1792.67	39.357	0.08337	119.391	1432.1	39.7627	0.22668	135.413	597.376	39.2911	0.49087	94.4686	192.451	40.8599	0.73525	3.46251	4.70932
39.4462	0.04551	87.7872	1929.16	39.4104	0.05199	93.036	1789.43	39.5943	0.08371	119.456	1426.98	39.9348	0.22894	135.126	590.222	39.6483	0.49639	92.9908	187.336	41.072	0.73232	3.37215	4.60475
39.7003	0.0455	87.6857	1926.95	39.6283	0.05216	93.174	1786.23	39.8419	0.08409	119.554	1421.72	40.1787	0.23106	134.723	583.069	39.79	0.50211	91.4779	182.188	41.3659	0.72932	3.28389	4.50269
39.9493	0.04549	87.5564	1924.77	39.8614	0.05234	93.3222	1782.96	40.1276	0.08452	119.73	1416.5	40.4246	0.23331	134.308	575.656	40.0038	0.50787	89.9485	177.11	41.5892	0.7263	3.19707	4.40186
40.2385	0.04551	87.4857	1922.53	40.1285	0.05249	93.4136	1779.59	40.2942	0.08498	119.926	1411.21	40.7679	0.23571	133.9	568.068	40.2536	0.51395	88.4474	172.093	41.83	0.72311	3.11202	4.30366
40.4923	0.0455	87.3635	1920.28	40.3719	0.05259	93.4084	1776.2	40.6117	0.08551	120.202	1405.79	40.9684	0.2383	133.527	560.342	40.493	0.52027	86.923	167.074	42.0621	0.71975	3.02854	4.20777
40.7111	0.04548	87.2339	1918	40.5984	0.05268	93.3968	1772.8	40.9075	0.08594	120.351	1400.36	41.2254	0.24091	133.145	552.669	40.7596	0.52659	85.3799	162.136	42.3026	0.71648	2.94798	4.11453
40.966	0.04546	87.0771	1915.61	40.7847	0.05284	93.4977	1769.32	41.1557	0.08636	120.469	1394.99	41.4573	0.24359	132.782	545.107	41.0158	0.53274	83.8385	157.374	42.5143	0.71308	2.86913	4.02355
41.2152	0.04553	87.0996	1913.04	41.0611	0.05304	93.6505	1765.74	41.3698	0.0868	120.613	1389.49	41.7777	0.24614	132.371	537.795	41.2586	0.5387	82.2612	152.703	42.7397	0.7098	2.79259	3.93435
41.3899	0.04557	87.0708	1910.51	41.3035	0.05322	93.7712	1762.09	41.6709	0.08728	120.783	1383.93	42.0543	0.24863	131.911	530.552	41.5539	0.54477	80.6648	148.071	42.9969	0.70634	2.71791	3.8479
41.6851	0.04563	87.0572	1907.97	41.5734	0.05338	93.8546	1758.32	41.8915	0.08772	120.901	1378.31	42.2253	0.25124	131.475	523.307	41.8741	0.55093	79.0667	143.515	43.2548	0.703	2.64644	3.76449
41.8391	0.04567	87.0286	1905.47	41.8307	0.05351	93.8862	1754.48	42.1187	0.08813	120.974	1372.62	42.4295	0.25399	131.083	516.103	42.1289	0.55732	77.4792	139.02	43.4562	0.69973	2.5777	3.68388
42.0806	0.04571	86.9871	1902.98	42.1088	0.05364	93.8962	1750.63	42.3296	0.0887	121.246	1366.93	42.6955	0.25659	130.637	509.121	42.3881	0.56375	75.8805	134.6	43.82	0.69621	2.5104	3.60583
42.3265	0.04575	86.9485	1900.47	42.3692	0.05376	93.9163	1746.83	42.6462	0.08917	121.37	1361.16	42.9682	0.25925	130.167	502.092	42.6621	0.57026	74.3026	130.297	44.0487	0.69255	2.44448	3.52967
42.5116	0.04579	86.9099	1897.98	42.565	0.05395	94.0312	1743.07	42.9051	0.08963	121.491	1355.4	43.2727	0.26187	129.666	495.151	42.8873	0.57684	72.7653	126.145	44.271	0.68882	2.38042	3.4558
42.8179	0.04584	86.8956	1895.51	42.7872	0.05414	94.1672	1739.29	43.1355	0.09016	121.673	1349.56	43.5187	0.26462	129.2	488.24	43.1585	0.58342	71.262	122.146	44.4865	0.68511	2.31854	3.38418
43.1464	0.04595	86.9774	1893	43.0461	0.05431	94.2568	1735.57	43.3209	0.09063	121.77	1343.67	43.6726	0.26738	128.706	481.368	43.4238	0.59015	69.8313	118.327	44.7446	0.68134	2.25846	3.31472
43.3685	0.04599	86.9463	1890.61	43.3297	0.05454	94.4518	1731.89	43.5935	0.09111	121.89	1337.85	43.8937	0.27016	128.193	474.502	43.6612	0.59663	68.475	114.77	45.0264	0.67752	2.20039	3.24772
43.6382	0.04598	86.8218	1888.38	43.6567	0.05478	94.6684	1728.17	43.8412	0.09171	122.152	1331.93	44.1194	0.27301	127.665	467.623	43.9186	0.60277	67.0999	111.319	45.2067	0.67384	2.14487	3.18306
43.8751	0.04602	86.794	1886.06	43.923	0.055	94.8444	1724.45	44.1309	0.0923	122.39	1326.04	44.4864	0.27597	127.178	460.844	44.1914	0.60917	65.759	107.948	45.4061	0.66993	2.09044	3.12038
44.1351	0.04605	86.7527	1883.74	44.1428	0.05514	94.892	1720.77	44.3413	0.09286	122.599	1320.23	44.7268	0.27871	126.592	454.213	44.4542	0.61577	64.4185	104.614	45.6859	0.66597	2.03778	3.05987
44.3698	0.04611	86.7525	1881.34	44.3835	0.05533	95.0011	1717.13	44.6398	0.09333	122.671	1314.42	44.9877	0.28153	125.984	447.504	44.7537	0.62154	62.963	101.302	45.9507	0.66209	1.98704	3.00118
44.6131	0.04613	86.6657	1878.89	44.6473	0.05548	95.0694	1713.49	44.8714	0.09391	122.895	1308.62	45.2285	0.28443	125.342	440.672	45.0328	0.62791	61.5335	97.9968	46.2095	0.65822	1.9378	2.94401
44.8951	0.04618	86.6585	1876.36	44.8552	0.05568	95.2119	1709.85	45.0807	0.09445	123.053	1302.77	45.4228	0.28763	124.752	433.732	45.306	0.63443	60.1288	94.7754	46.4813	0.6543	1.88954	2.8879
45.1336	0.04621	86.5859	1873.86	45.0659	0.05589	95.3697	1706.3	45.3446	0.09502	123.237	1296.95	45.6019	0.29077	124.119	426.856	45.5396	0.6412	58.7527	91.6296	46.7145	0.65021	1.84255	2.83376
45.3332	0.04621	86.4778	1871.28	45.3393	0.05612	95.5518	1702.7	45.6043	0.09561	123.452	1291.24	45.8502	0.29403	123.475	419.946	45.7363	0.64815	57.4052	88.5675	47.0069	0.64608	1.79743	2.78205
45.5163	0.04626	86.434	1868.62	45.6388	0.05637	95.7783	1699.08	45.8687	0.09609	123.515	1285.44	46.1482	0.29736	122.807	412.988	45.9452	0.6548	56.0781	85.6412	47.281	0.64217	1.75464	2.73235
45.8234	0.04633	86.4522	1865.89	45.9322	0.05661	95.9744	1695.46	46.1297	0.09658	123.588	1279.58	46.4439	0.3007	122.112	406.099	46.2071	0.66096	54.7258	82.7977	47.5489	0.6382	1.71293	2.68401
46.133	0.04645	86.5378	1863.21	46.273	0.05678	96.058	1691.86	46.3831	0.09715	123.73	1273.63	46.6985	0.304	121.358	399.204	46.4772	0.66731	53.3348	79.9249	47.7948	0.63427	1.67289	2.6375
46.3724	0.04651	86.5287	1860.6	46.4938	0.05701	96.242	1688.2	46.5903	0.09768	123.81	1267.55	46.8537	0.3075	120.636	392.309	46.7693	0.67388	51.9683	77.1184	48.0161	0.63015	1.63399	2.59303
46.6512	0.04653	86.4491	1858.06	46.718	0.0573	96.5135	1684.47	46.8368	0.09828	123.969	1261.33	47.0946	0.31099	119.901	385.553	47.0966	0.68021	50.5715	74.3468	48.1144	0.62623	1.59697	2.55013
46.9204	0.04654	86.3569	1855.56	46.9821	0.05754	96.7132	1680.66	47.0778	0.09888	124.104	1255.05	47.3114	0.31449	119.147	378.855	47.3787	0.68699	49.175	71.5799	48.4858	0.62217	1.56078	2.50862
47.2064	0.0466	86.3514	1853.08	47.1923	0.05783	96.971	1676.82	47.3214	0.09956	124.332	1248.8	47.5633	0.3181	118.404	372.225	47.6462	0.69416	47.7775	68.8283	48.8016	0.6181	1.52563	2.46825
47.4347	0.04662	86.2749	1850.64	47.4685	0.05809	97.1718	1672.86	47.6123	0.10015	124.432	1242.47	47.8581	0.32175	117.666	365.71	47.904	0.70146	46.407	66.1579	49.0723	0.61407	1.49185	2.42945
47.7306	0.04667	86.248	1848.2	47.6923	0.05839	97.4324	1668.77	47.8125	0.10083	124.628	1236.04	48.0894	0.32524	116.888	359.387	48.0817	0.70804	45.0631	63.6445	49.2977	0.61012	1.45927	2.39177
48.0675	0.04667	86.1403	1845.88	47.9874	0.05873	97.7518	1664.44	48.038	0.1015	124.817	1229.68	48.4022	0.32878	116.102	353.134	48.292	0.71462	43.7619	61.2379	49.5227	0.60616	1.42763	2.35522
48.3297	0.04674	86.1571	1843.51	48.1915	0.05902	97.9706	1659.99	48.2808	0.10215	124.953	1223.28	48.6824	0.33244	115.302	346.838	48.5926	0.72152	42.5286	58.9432	49.835	0.60212	1.39662	2.31951
48.4981	0.04675	86.0839	1841.19	48.4032	0.05928	98.1253	1655.41	48.5718	0.1028	125.096	1216.84	48.8708	0.33616	114.501	340.609	48.8781	0.72784	41.3174	56.7673	50.1292	0.598	1.36637	2.28489
48.7125	0.04678	86.0143	1838.81	48.5774	0.05945	98.1415	1650.73	48.861	0.10352	125.305	1210.45	49.1576	0.33983	113.655	334.447	49.1218	0.73384	40.0641	54.5954	50.4212	0.59405	1.33732	2.25121
48.9759	0.04685	86.0385	1836.38	48.7607	0.05965	98.1743	1645.96	49.1075	0.10417	125.427	1204.04	49.4579	0.34364	112.788	328.215	49.3824	0.74029	38.8493	52.4785	50.6305	0.58989	1.30861	2.21838
49.2743	0.04687	85.9568	1833.86	49.0324	0.05984	98.2095	1641.28	49.2979	0.10478	125.477	1197.5	49.6834	0.3475	111.891	321.993	49.6846	0.74664	37.636	50.4072	50.8984	0.58572	1.28069	2.18652
49.4888	0.04691	85.8993	1831.19	49.2832	0.06007	98.3111	1636.64	49.5446	0.10561	125.756	1190.73	49.8713	0.35151	111.014	315.819	49.9892	0.7528	36.4281	48.3903	51.102	0.58183	1.25382	2.15496
49.7292	0.04695	85.8478	1828.37	49.5709	0.06038	98.5407	1632.02	49.8514	0.10637	125.96	1184.13	50.0682	0.35548	110.095	309.706	50.2744	0.75984	35.308	46.4678	51.2722	0.57769	1.22695	2.12391
49.9042	0.04709	85.9563	1825.44	49.7604	0.0607	98.7894	1627.49	50.046	0.10716	126.187	1177.57	50.2964	0.35959	109.174	303.606	50.5268	0.76648	34.2698	44.7103	51.4549	0.5735	1.20058	2.09343
50.1836	0.04711	85.8504	1822.49	50.0716	0.06099	98.9964	1623.07	50.2484	0.10787	126.328	1171.13	50.5228	0.36362	108.205	297.572	50.7873	0.77265	33.2898	43.0851	51.8034	0.56914	1.17446	2.06358
50.4141	0.04721	85.8922	1819.45	50.391	0.06133	99.2652	1618.59	50.5596	0.10854	126.435	1164.85	50.7999	0.36786	107.257	291.57	51.0647	0.77883	32.3767	41.5711	52.0486	0.56496	1.14934	2.03437
50.6746	0.04733	85.9605	1816.38	50.6028	0.06161	99.4546	1614.13	50.7783	0.10918	126.497	1158.63	51.0909	0.37209	106.297	285.676	51.3545	0.78482	31.5003	40.1371	52.3192	0.56083	1.1248	2.00562
50.9163	0.04742	85.9913	1813.31	50.844	0.06192	99.6767	1609.71	51.0455	0.10988	126.629	1152.39	51.3678	0.37637	105.314	279.815	51.6473	0.79058	30.6362	38.7515	52.57	0.55672	1.10067	1.97705
51.1364	0.04751	86.0071	1810.33	51.1208	0.06224	99.9206	1605.32	51.3207	0.11066	126.842	1146.21	51.7203	0.38068	104.337	274.079	51.9433	0.79562	29.8083	37.4657	52.8547	0.55265	1.0772	1.94915
51.3782	0.04759	86.0172	1807.4	51.3807	0.06261	100.251	1601.11	51.6032	0.1113	126.908	1140.25	51.938	0.385	103.362	268.474	52.2086	0.80026	28.9941	36.2307	53.0695	0.5485	1.05427	1.9221
51.6153	0.04761	85.9072	1804.49	51.5962	0.06296	100.527	1596.79	51.9168	0.11193	126.972	1134.35	52.211	0.38925	102.381	263.023	52.4218	0.80527	28.1841	34.9997	53.3158	0.54471	1.03267	1.89581
51.9133	0.0477	85.9419	1801.57	51.8735	0.06326	100.744	1592.42	52.176	0.1126	127.045	1128.34	52.4753	0.39358	101.412	257.669	52.6429	0.8106	27.4073	33.8111	53.5978	0.54087	1.01162	1.87034
52.1848	0.04778	85.9469	1798.77	52.1305	0.06368	101.114	1587.86	52.3912	0.11336	127.222	1122.27	52.6015	0.39787	100.443	252.452	52.9134	0.81493	26.6268	32.6738	53.8612	0.53728	0.99158	1.84556
52.4274	0.04783	85.9082	1795.98	52.371	0.06406	101.418	1583.24	52.6502	0.11404	127.296	1116.27	52.8901	0.40218	99.4444	247.264	53.1925	0.81909	25.864	31.5764	54.0678	0.53371	0.97216	1.82153
52.6639	0.04794	85.9544	1793.14	52.6381	0.06445	101.735	1578.54	52.8478	0.11472	127.374	1110.3	53.1885	0.40648	98.4072	242.099	53.4942	0.82334	25.1171	30.5064	54.2903	0.53024	0.95331	1.79789
52.9428	0.04799	85.9147	1790.39	52.8476	0.06487	102.087	1573.72	53.15	0.11532	127.332	1104.14	53.4656	0.41089	97.3294	236.876	53.8336	0.8271	24.3799	29.4764	54.4498	0.52647	0.9342	1.77447
53.1924	0.04812	86.0125	1787.53	53.0956	0.06523	102.334	1568.77	53.465	0.11603	127.38	1097.83	53.6743	0.4156	96.228	231.54	54.0796	0.83099	23.655	28.466	54.7412	0.52275	0.91557	1.75143
53.4225	0.04824	86.0941	1784.63	53.3928	0.06557	102.539	1563.73	53.6697	0.11678	127.446	1091.35	53.865	0.42046	95.0998	226.18	54.2768	0.83459	22.9285	27.4728	55.0172	0.51909	0.89747	1.72893
53.7015	0.04837	86.1832	1781.7	53.6286	0.06594	102.778	1558.61	53.8725	0.11746	127.406	1084.68	54.0542	0.42536	93.9381	220.845	54.5791	0.83862	22.1999	26.472	55.2981	0.51573	0.8802	1.70669
53.8968	0.04844	86.1633	1778.77	53.8514	0.06637	103.099	1553.29	54.0934	0.11824	127.432	1077.72	54.2597	0.43052	92.81	215.575	54.9091	0.8435	21.5088	25.4995	55.5958	0.51221	0.86304	1.68495
54.1406	0.04847	86.0756	1775.83	54.0671	0.06679	103.377	1547.82	54.3795	0.11909	127.481	1070.47	54.4673	0.43531	91.6803	210.611	55.1755	0.84727	20.8279	24.5823	55.7778	0.50871	0.84632	1.66366
54.4304	0.04856	86.0904	1772.74	54.3177	0.06724	103.689	1542.17	54.5475	0.12014	127.713	1063.06	54.7442	0.43971	90.5076	205.836	55.4553	0.85109	20.1715	23.7007	55.9686	0.50527	0.83013	1.64293
54.7443	0.04871	86.1872	1769.56	54.5286	0.06766	103.96	1536.39	54.7922	0.12097	127.686	1055.51	55.0158	0.44436	89.3541	201.085	55.7273	0.85498	19.5437	22.8587	56.2795	0.50167	0.81409	1.62275
54.9474	0.04885	86.2802	1766.36	54.7363	0.06801	104.103	1530.61	55.0162	0.12196	127.804	1047.9	55.2619	0.44934	88.232	196.361	55.9937	0.85856	18.9272	22.0453	56.5365	0.49833	0.79872	1.6028
55.218	0.04894	86.2903	1763.15	54.9134	0.06845	104.364	1524.7	55.3128	0.12293	127.876	1040.22	55.6131	0.45447	87.1008	191.653	56.233	0.86243	18.3112	21.2321	56.8225	0.49482	0.78347	1.58333
55.5045	0.04905	86.3318	1759.96	55.2152	0.06895	104.709	1518.66	55.5761	0.12382	127.856	1032.6	55.9614	0.4599	85.9771	186.946	56.5199	0.86697	17.732	20.4529	56.9975	0.49146	0.7688	1.56434
55.7695	0.04918	86.3869	1756.7	55.411	0.06938	104.953	1512.63	55.7455	0.12487	127.978	1024.86	56.1853	0.46551	84.8521	182.278	56.8226	0.87058	17.1651	19.7169	57.2139	0.48815	0.75455	1.54574
55.9669	0.04918	86.2452	1753.54	55.692	0.06983	105.214	1506.68	55.9438	0.12603	128.214	1017.34	56.3934	0.47144	83.75	177.648	57.0485	0.87324	16.6197	19.0323	57.4078	0.48497	0.74076	1.52745
56.1687	0.04926	86.2164	1750.2	56.0206	0.07027	105.465	1500.75	56.2916	0.12704	128.329	1010.16	56.6579	0.47756	82.6571	173.082	57.3316	0.87538	16.0929	18.3839	57.6949	0.4816	0.72711	1.50978
56.4479	0.04942	86.3135	1746.7	56.2646	0.0707	105.696	1495.02	56.5295	0.12786	128.258	1003.1	56.8834	0.48393	81.5607	168.537	57.5828	0.87797	15.5885	17.7551	58.0627	0.47826	0.71376	1.4924
56.7404	0.04956	86.3842	1743.14	56.5559	0.07117	105.996	1489.43	56.7639	0.1288	128.299	996.122	57.0831	0.49047	80.4556	164.039	57.8472	0.88071	15.1103	17.1571	58.3468	0.47505	0.70099	1.4756
56.9777	0.04975	86.5466	1739.55	56.8636	0.07168	106.367	1483.98	57.0491	0.12988	128.483	989.243	57.38	0.49706	79.3364	159.61	58.1434	0.88302	14.6524	16.5935	58.5831	0.47189	0.68853	1.45908
57.1549	0.04991	86.6335	1735.92	57.0664	0.0723	106.901	1478.56	57.3277	0.13092	128.635	982.559	57.5034	0.50396	78.1896	155.15	58.4261	0.88542	14.2148	16.0543	58.8637	0.46887	0.67659	1.44302
57.3803	0.05008	86.7604	1732.27	57.3006	0.07284	107.298	1473.15	57.5826	0.13183	128.659	975.941	57.8552	0.51091	76.9771	150.666	58.692	0.88787	13.809	15.553	59.0802	0.46588	0.66496	1.42733
57.6422	0.05027	86.8988	1728.57	57.6313	0.07333	107.636	1467.82	57.8677	0.13274	128.69	969.524	58.0965	0.51783	75.7323	146.25	58.9398	0.88952	13.4155	15.0817	59.2948	0.46268	0.65335	1.41209
57.8876	0.05043	86.9784	1724.81	57.9182	0.07387	108.043	1462.53	58.1504	0.1336	128.674	963.157	58.3549	0.52475	74.4905	141.955	59.2361	0.89021	13.0175	14.623	59.5596	0.45951	0.64203	1.39721
58.202	0.05059	87.07	1721.05	58.1184	0.07441	108.434	1457.19	58.3777	0.13454	128.72	956.722	58.5332	0.53174	73.2665	137.787	59.5074	0.89151	12.6344	14.1719	59.7594	0.45666	0.63135	1.38253
58.4761	0.05081	87.2536	1717.17	58.417	0.07501	108.895	1451.74	58.5657	0.13553	128.789	950.247	58.7994	0.53845	72.0718	133.851	59.7324	0.89291	12.2646	13.7356	60.0494	0.45371	0.62095	1.36861
58.743	0.05092	87.2454	1713.33	58.6569	0.07569	109.441	1445.93	58.8625	0.13638	128.72	943.805	59.0649	0.54478	70.8972	130.138	60.0114	0.89434	11.9092	13.3162	60.2779	0.4509	0.61091	1.35487
58.9843	0.05102	87.2148	1709.28	58.8869	0.07634	109.92	1439.88	59.1441	0.13732	128.691	937.134	59.3178	0.55071	69.7738	126.699	60.2769	0.8953	11.5648	12.9172	60.4998	0.44811	0.60109	1.34138
59.2048	0.05122	87.3313	1704.94	59.125	0.07688	110.218	1433.69	59.3878	0.13826	128.62	930.277	59.6014	0.55629	68.6769	123.454	60.5238	0.89525	11.2177	12.5302	60.7214	0.44522	0.59135	1.32821
59.3816	0.0515	87.5795	1700.49	59.3606	0.07739	110.467	1427.38	59.6529	0.13937	128.673	923.22	59.9426	0.56123	67.522	120.31	60.7813	0.896	10.8826	12.1458	60.9487	0.44233	0.5818	1.3153
59.6346	0.05175	87.7668	1695.92	59.682	0.07796	110.778	1420.87	59.9133	0.14037	128.598	916.13	60.2738	0.56642	66.3861	117.203	61.013	0.89678	10.5601	11.7755	61.2054	0.43971	0.57277	1.30259
59.8613	0.05195	87.8594	1691.29	59.9905	0.0786	111.161	1414.25	60.1274	0.14141	128.528	908.875	60.5362	0.5717	65.2414	114.119	61.2734	0.89805	10.2556	11.4198	61.4462	0.43715	0.56403	1.29024
60.0252	0.05217	87.9776	1686.48	60.1679	0.07933	111.66	1407.47	60.4037	0.14247	128.413	901.347	60.7099	0.57694	64.0511	111.018	61.5342	0.89956	9.97007	11.0832	61.698	0.43453	0.55534	1.27802
60.2967	0.05243	88.1582	1681.3	60.4139	0.08001	112.057	1400.5	60.6664	0.14363	128.331	893.456	61.0324	0.58252	62.8773	107.94	61.7638	0.89951	9.68934	10.7718	62.0088	0.43208	0.54713	1.26628
60.6091	0.05274	88.3974	1675.95	60.583	0.08067	112.407	1393.42	60.9158	0.145	128.394	885.463	61.2895	0.58834	61.7243	104.913	62.0384	0.89824	9.40064	10.4657	62.2407	0.42954	0.53902	1.2549
60.8598	0.05305	88.6122	1670.48	60.9133	0.08136	112.792	1386.26	61.1056	0.14632	128.38	877.391	61.5238	0.59447	60.605	101.949	62.3435	0.89692	9.11831	10.1662	62.4654	0.42706	0.53106	1.24353
61.1484	0.05346	89.0057	1665.04	61.2413	0.08211	113.234	1379	61.3669	0.14762	128.313	869.234	61.7299	0.59995	59.4363	99.0683	62.5688	0.896	8.84982	9.87698	62.8008	0.42443	0.52317	1.23263
61.31	0.05382	89.3191	1659.63	61.4341	0.08283	113.62	1371.76	61.6348	0.14896	128.262	861.067	61.9677	0.60558	58.2217	96.1425	62.8236	0.89554	8.59537	9.59793	63.0883	0.42192	0.51563	1.22208
61.5649	0.05418	89.6184	1653.99	61.6274	0.08363	114.104	1364.43	61.769	0.15032	128.208	852.888	62.2445	0.61154	56.9761	93.1687	63.0809	0.89553	8.35635	9.33118	63.3202	0.4195	0.50818	1.21138
61.8252	0.05461	90.0076	1648.25	61.8786	0.08447	114.631	1357.05	62.0336	0.15182	128.252	844.76	62.4864	0.61779	55.7041	90.1662	63.3287	0.89424	8.12336	9.0841	63.544	0.41729	0.50118	1.20104
62.0797	0.05503	90.3874	1642.43	62.117	0.08535	115.179	1349.53	62.2899	0.15314	128.142	836.747	62.733	0.62432	54.4133	87.1565	63.5674	0.89284	7.90089	8.84922	63.7745	0.41493	0.49411	1.19083
62.3524	0.05541	90.6787	1636.59	62.3899	0.08629	115.752	1341.49	62.5755	0.15462	128.126	828.666	63.1028	0.63079	53.0981	84.177	63.8151	0.89045	7.6758	8.62017	63.988	0.4127	0.48732	1.18081
62.6392	0.05586	91.0906	1630.59	62.6206	0.0872	116.258	1333.21	62.8819	0.1561	128.106	820.65	63.2293	0.6374	51.8465	81.3407	64.0935	0.8878	7.44854	8.38987	64.2922	0.41024	0.48041	1.17104
62.8413	0.05627	91.4207	1624.64	62.8634	0.08817	116.794	1324.71	63.0912	0.15753	128.02	812.666	63.4774	0.64409	50.6522	78.6414	64.388	0.88601	7.22851	8.1585	64.5612	0.40801	0.47394	1.1616
63.0395	0.05666	91.7189	1618.63	63.083	0.08913	117.285	1315.95	63.4003	0.15907	128.006	804.721	63.7206	0.65087	49.501	76.0532	64.6584	0.88399	7.01093	7.931	64.7911	0.40579	0.4675	1.15209
63.2436	0.05721	92.2485	1612.42	63.3326	0.0901	117.78	1307.18	63.6104	0.16061	127.975	796.826	63.994	0.65797	48.4317	73.6082	64.8923	0.88234	6.80104	7.70794	65.005	0.40346	0.46116	1.14301
63.535	0.05764	92.5905	1606.23	63.5226	0.09115	118.341	1298.25	63.8137	0.16208	127.87	788.908	64.2917	0.66436	47.3834	71.3217	65.1539	0.88046	6.5989	7.49486	65.3051	0.40119	0.45491	1.13391
63.8566	0.05811	92.9862	1600.16	63.6491	0.09222	118.891	1289.14	64.1502	0.16368	127.834	780.988	64.6191	0.6707	46.3713	69.1382	65.4104	0.87806	6.40205	7.29116	65.528	0.3989	0.44882	1.12514
64.108	0.05869	93.5408	1593.89	63.9036	0.09335	119.474	1279.79	64.3112	0.1652	127.726	773.151	64.917	0.67721	45.3593	66.9801	65.7294	0.87559	6.21386	7.09675	65.7622	0.39648	0.4426	1.11632
64.347	0.0592	93.9819	1587.5	64.2422	0.09461	120.178	1270.29	64.6259	0.16686	127.683	765.21	65.1247	0.68309	44.3094	64.8662	65.9783	0.87262	6.03313	6.91378	66.1274	0.39422	0.43665	1.10763
64.6686	0.05972	94.4155	1580.86	64.5473	0.09585	120.827	1260.65	64.9122	0.16844	127.525	757.108	65.4467	0.68857	43.2549	62.8182	66.2251	0.86943	5.85862	6.73844	66.4273	0.39222	0.43116	1.09927
64.9261	0.06025	94.8382	1574.05	64.7943	0.09705	121.397	1250.87	65.0936	0.17006	127.349	748.845	65.6567	0.69448	42.2231	60.7978	66.4727	0.86644	5.69217	6.56958	66.5954	0.39006	0.42567	1.09129
65.1392	0.06085	95.3563	1567.02	65.098	0.09841	122.088	1240.65	65.3353	0.17185	127.237	740.405	65.8705	0.70056	41.1899	58.7954	66.7407	0.86303	5.5289	6.40638	66.766	0.38803	0.42042	1.08349
65.4724	0.06153	95.962	1559.7	65.3543	0.09975	122.711	1230.16	65.593	0.17371	127.153	731.984	66.0684	0.70682	40.1948	56.8668	67.0388	0.85871	5.36237	6.2447	67.0244	0.38588	0.41514	1.07581
65.6685	0.06226	96.6323	1552.07	65.4842	0.10114	123.346	1219.53	65.8382	0.17552	126.979	723.441	66.4099	0.71324	39.2397	55.0165	67.3002	0.85489	5.20126	6.08415	67.3291	0.38364	0.40985	1.0683
65.8617	0.06296	97.2319	1544.42	65.6686	0.10262	124.035	1208.65	66.1028	0.17743	126.81	714.707	66.6249	0.7186	38.2638	53.2475	67.5529	0.8513	5.04609	5.92748	67.5425	0.38152	0.4048	1.06101
66.1879	0.06357	97.6842	1536.72	65.9316	0.10422	124.782	1197.26	66.317	0.1795	126.686	705.773	66.892	0.7238	37.2371	51.4467	67.8246	0.8481	4.90079	5.77855	67.7418	0.37929	0.39974	1.05393
66.4537	0.06433	98.319	1528.42	66.1542	0.10578	125.452	1185.97	66.5794	0.18161	126.555	696.834	67.2074	0.73001	36.2267	49.6247	68.0913	0.8452	4.7639	5.63639	68.0952	0.37701	0.3947	1.04693
66.653	0.06521	99.1088	1519.8	66.4818	0.10748	126.238	1174.53	66.8555	0.18354	126.274	687.981	67.4308	0.73561	35.1905	47.8387	68.3087	0.84192	4.63154	5.50117	68.4142	0.37497	0.38993	1.0399
66.8909	0.06615	99.9386	1510.86	66.7204	0.10932	127.099	1162.66	67.0675	0.18569	126.068	678.909	67.6515	0.74168	34.1503	46.0447	68.5485	0.83769	4.49879	5.37049	68.6584	0.37288	0.38527	1.03324
67.1407	0.06709	100.745	1501.71	66.8533	0.11117	127.909	1150.57	67.3144	0.18788	125.802	669.59	67.9998	0.74792	33.1222	44.2859	68.8271	0.83434	4.37312	5.2414	68.8051	0.37078	0.38063	1.02657
67.4232	0.06802	101.509	1492.29	67.1259	0.11313	128.747	1138.08	67.5104	0.1903	125.65	660.255	68.2528	0.75434	32.1177	42.5771	69.0543	0.83105	4.25305	5.11766	69.0533	0.36887	0.37631	1.02015
67.7119	0.06915	102.502	1482.38	67.445	0.11512	129.527	1125.14	67.7324	0.19282	125.499	650.872	68.5052	0.76121	31.1681	40.9452	69.2817	0.8281	4.13791	4.99685	69.3716	0.36673	0.37188	1.01404
67.9333	0.07031	103.503	1472.16	67.6358	0.11714	130.247	1111.89	68.002	0.1953	125.285	641.512	68.7145	0.76864	30.2822	39.3971	69.5482	0.82542	4.02697	4.87868	69.6046	0.36473	0.36764	1.00798
68.1568	0.07153	104.57	1461.81	67.9221	0.11913	130.893	1098.73	68.3368	0.19767	124.996	632.358	69.0009	0.77509	29.4166	37.9526	69.8324	0.82243	3.92041	4.76687	69.855	0.36279	0.36343	1.00177
68.4885	0.07285	105.733	1451.29	68.3034	0.12135	131.744	1085.65	68.5881	0.20022	124.765	623.135	69.2332	0.78162	28.5923	36.5807	70.083	0.81932	3.81931	4.66155	70.1697	0.36076	0.35926	0.99584
68.7228	0.07404	106.657	1440.62	68.4103	0.12377	132.741	1072.48	68.7624	0.20283	124.529	613.953	69.488	0.78777	27.7632	35.2429	70.3256	0.81564	3.71968	4.56042	70.4321	0.35891	0.3553	0.98995
68.9946	0.07538	107.738	1429.26	68.5939	0.12625	133.729	1059.21	68.9925	0.20545	124.249	604.756	69.7935	0.79426	26.9573	33.9402	70.5669	0.81176	3.62218	4.46213	70.5931	0.35711	0.35143	0.9841
69.2254	0.07688	108.991	1417.59	68.9556	0.12873	134.616	1045.71	69.2937	0.20818	123.964	595.474	70.1676	0.8005	26.1773	32.7011	70.7963	0.80768	3.52768	4.36769	70.8073	0.35539	0.34767	0.97828
69.438	0.07843	110.224	1405.33	69.204	0.1313	135.488	1031.86	69.5326	0.21101	123.704	586.235	70.3801	0.80636	25.4336	31.5413	71.0139	0.80297	3.43408	4.27674	71.0765	0.35357	0.34387	0.97257
69.7821	0.08008	111.511	1392.52	69.4365	0.13388	136.266	1017.84	69.8416	0.21383	123.371	576.97	70.5679	0.81104	24.6913	30.4442	71.2812	0.79837	3.34251	4.18664	71.3253	0.35183	0.34024	0.96706
70.0533	0.08181	112.82	1379.04	69.7087	0.13661	137.135	1003.82	70.0524	0.21678	123.039	567.574	70.8508	0.81626	23.9843	29.3833	71.5476	0.7938	3.2537	4.09887	71.5901	0.35029	0.33685	0.96163
70.2703	0.08371	114.26	1364.93	70.0937	0.13958	138.119	989.564	70.2379	0.21992	122.754	558.174	71.1362	0.82166	23.3052	28.3637	71.8065	0.78927	3.16772	4.01347	71.8579	0.3486	0.3334	0.95638
70.4988	0.08576	115.803	1350.36	70.2501	0.14253	138.956	974.942	70.5531	0.22289	122.332	548.851	71.4748	0.82648	22.6602	27.4179	72.0991	0.78447	3.08344	3.93059	72.0391	0.34695	0.32993	0.95097
70.6772	0.08793	117.413	1335.27	70.4551	0.14563	139.825	960.148	70.8232	0.226	121.907	539.401	71.7062	0.83093	22.037	26.5209	72.3399	0.77948	3.00211	3.85142	72.2591	0.34515	0.32648	0.94589
70.9493	0.09017	118.98	1319.56	70.7641	0.14887	140.71	945.177	71.0157	0.22936	121.528	529.864	72.0574	0.83462	21.3844	25.6218	72.5494	0.77471	2.92363	3.77383	72.5135	0.34337	0.32304	0.94079
71.2379	0.09254	120.612	1303.28	70.9814	0.15229	141.608	929.881	71.2874	0.23287	121.184	520.388	72.304	0.83955	20.7658	24.7344	72.8056	0.77013	2.84861	3.69888	72.8443	0.34156	0.31964	0.93583
71.4625	0.09519	122.468	1286.54	71.2069	0.15574	142.429	914.548	71.4768	0.23642	120.816	511.018	72.5304	0.8437	20.1542	23.8878	73.1088	0.76538	2.77594	3.6269	73.0987	0.33959	0.31627	0.93134
71.7225	0.09783	124.203	1269.59	71.4393	0.15939	143.318	899.188	71.7067	0.23967	120.276	501.833	72.7944	0.84677	19.5057	23.0355	73.3347	0.76038	2.70406	3.55618	73.2905	0.33796	0.31322	0.92681
71.989	0.10068	126.038	1251.82	71.7108	0.16325	144.24	883.579	72.0145	0.24315	119.78	492.608	73.0238	0.85102	18.8775	22.1821	73.573	0.75507	2.63351	3.48778	73.5208	0.33638	0.31021	0.92219
72.198	0.1037	127.906	1233.46	71.9972	0.1672	145.06	867.588	72.3409	0.24682	119.256	483.174	73.2199	0.85527	18.262	21.3525	73.8262	0.74973	2.56438	3.42043	73.8221	0.33445	0.30695	0.91778
72.4426	0.10683	129.786	1214.89	72.2276	0.17134	145.871	851.342	72.5247	0.25071	118.724	473.554	73.5545	0.85976	17.6727	20.5554	74.0575	0.74447	2.49763	3.35493	74.0886	0.33261	0.30382	0.91345
72.7044	0.11017	131.78	1196.11	72.5537	0.17566	146.649	834.838	72.7351	0.25481	118.208	463.911	73.8273	0.86462	17.1111	19.7903	74.3069	0.7396	2.43304	3.28966	74.3579	0.33066	0.30063	0.90917
72.945	0.11366	133.762	1176.84	72.8059	0.18004	147.288	818.082	73.0557	0.25899	117.675	454.363	74.0483	0.86973	16.5743	19.0569	74.5606	0.73461	2.37061	3.22705	74.5544	0.32893	0.29763	0.90486
73.195	0.11722	135.638	1157.14	73.0792	0.18458	147.919	801.391	73.3327	0.26292	117.014	445.063	74.3652	0.87443	16.0403	18.3437	74.8029	0.72977	2.31095	3.1667	74.823	0.32746	0.29495	0.90073
73.4351	0.1209	137.481	1137.13	73.3324	0.18948	148.668	784.608	73.5842	0.26707	116.398	435.829	74.5796	0.87868	15.534	17.6788	75.0381	0.72507	2.25406	3.10873	75.051	0.32588	0.29223	0.89673
73.671	0.12471	139.275	1116.78	73.6189	0.19444	149.272	767.71	73.78	0.27128	115.708	426.521	74.7957	0.88281	15.0466	17.044	75.3008	0.72028	2.19899	3.05297	75.2462	0.32452	0.28975	0.89284
73.9697	0.12874	141.118	1096.17	73.7868	0.19956	149.814	750.735	73.9017	0.27574	115.022	417.137	75.1856	0.8868	14.5811	16.4424	75.5805	0.71576	2.14619	2.99845	75.5181	0.32291	0.28702	0.88888
74.2721	0.13292	142.902	1075.08	74.0284	0.20487	150.306	733.676	74.1674	0.28036	114.342	407.841	75.525	0.89075	14.1515	15.8871	75.8338	0.71112	2.09439	2.9452	75.8282	0.32124	0.28432	0.88508
74.4706	0.13724	144.625	1053.84	74.3526	0.2104	150.754	716.528	74.5713	0.28489	113.555	398.6	75.7305	0.89365	13.739	15.3741	76.0624	0.70629	2.04387	2.89379	76.1609	0.31957	0.28162	0.88124
74.7371	0.14167	146.254	1032.39	74.6959	0.21601	151.051	699.28	74.8333	0.28963	112.735	389.24	76.0312	0.89593	13.3316	14.8801	76.3227	0.70143	1.99521	2.84448	76.3472	0.31819	0.27921	0.8775
75.0313	0.14628	147.849	1010.71	74.9587	0.22176	151.227	681.931	75.0799	0.29479	111.992	379.898	76.2644	0.89888	12.9397	14.3953	76.555	0.69661	1.94792	2.79629	76.5232	0.3166	0.27667	0.87387
75.2418	0.15103	149.366	988.99	75.2366	0.2279	151.392	664.306	75.2609	0.29991	111.199	370.772	76.5177	0.90226	12.5625	13.9232	76.8037	0.69172	1.90173	2.74929	76.8035	0.31489	0.27404	0.87026
75.4479	0.15589	150.768	967.127	75.4015	0.23416	151.415	646.625	75.4741	0.30499	110.327	361.746	76.8474	0.90444	12.1878	13.4755	77.0663	0.6867	1.85774	2.70533	77.0162	0.31328	0.27151	0.86668
75.7396	0.16091	152.072	945.079	75.7011	0.24055	151.325	629.09	75.7723	0.31028	109.501	352.913	77.0933	0.9059	11.8063	13.0327	77.3124	0.68215	1.81624	2.66251	77.195	0.31153	0.26899	0.86343
75.9829	0.16607	153.276	922.94	75.9475	0.24742	151.304	611.539	76.1021	0.31497	108.54	344.61	77.3358	0.90777	11.4387	12.6008	77.5678	0.67757	1.77558	2.62052	77.5206	0.30992	0.26659	0.86019
76.2508	0.17128	154.303	900.862	76.1625	0.25371	150.986	595.111	76.3445	0.31993	107.547	336.158	77.6211	0.91001	11.092	12.1888	77.8003	0.67281	1.73543	2.57936	77.8831	0.30818	0.26407	0.85688
76.4437	0.17664	155.186	878.566	76.3731	0.25935	150.135	578.9	76.5523	0.32526	106.562	327.626	77.8419	0.91039	10.7331	11.7895	78.0598	0.66778	1.6953	2.53871	78.1176	0.30661	0.26176	0.8537
76.6573	0.18216	155.933	856.032	76.6583	0.2658	149.391	562.036	76.8054	0.33087	105.559	319.029	78.163	0.91079	10.3616	11.3765	78.3132	0.66261	1.65625	2.49957	78.3283	0.30513	0.25946	0.85031
76.9309	0.18786	156.628	833.746	76.9224	0.27178	148.406	546.045	77.1146	0.33747	104.688	310.215	78.3794	0.9117	10.0015	10.9702	78.5948	0.65726	1.61771	2.46128	78.5449	0.30352	0.2571	0.84704
77.1619	0.19363	157.162	811.66	77.0831	0.27721	146.913	529.962	77.3787	0.34489	103.898	301.254	78.6022	0.91283	9.65177	10.5734	78.8223	0.65211	1.58054	2.42374	78.842	0.30182	0.25468	0.84381
77.3968	0.19942	157.516	789.85	77.3367	0.28341	145.4	513.034	77.5707	0.35251	103.112	292.512	78.8899	0.91438	9.315	10.1873	79.0734	0.64704	1.54447	2.38697	79.0296	0.30045	0.25254	0.84054
77.6722	0.20533	157.751	768.293	77.6857	0.28935	143.729	496.74	77.8567	0.36022	102.332	284.082	79.2178	0.91665	9.00057	9.81903	79.3091	0.64213	1.50995	2.35147	79.2569	0.29909	0.2505	0.83755
77.9016	0.21132	157.867	747.055	77.8959	0.29477	141.677	480.636	78.0603	0.36837	101.698	276.073	79.509	0.91788	8.7035	9.48217	79.5626	0.63723	1.4761	2.31642	79.5525	0.29799	0.24866	0.83446
78.1326	0.21739	157.83	726.023	78.2021	0.30115	139.72	463.957	78.3024	0.37511	100.817	268.765	79.7054	0.91868	8.41912	9.16441	79.8474	0.63251	1.44354	2.28225	79.84	0.29694	0.2469	0.8315
78.3854	0.22324	157.596	705.943	78.4825	0.30747	137.702	447.854	78.6216	0.38217	99.8601	261.3	79.9352	0.91868	8.13869	8.85916	80.0791	0.62789	1.41252	2.24962	80.0819	0.2957	0.24495	0.82838
78.7405	0.22884	157.059	686.327	78.7168	0.31326	135.352	432.072	78.9451	0.39049	98.9932	253.513	80.264	0.91923	7.86988	8.56138	80.2966	0.62273	1.38194	2.21917	80.2833	0.29432	0.24301	0.82567
78.9937	0.23515	156.647	666.156	78.9607	0.32008	133.127	415.919	79.1391	0.39795	97.9153	246.052	80.612	0.91939	7.61139	8.27872	80.5221	0.61837	1.35342	2.18868	80.5786	0.29288	0.24099	0.82282
79.2005	0.24166	156.301	646.787	79.2225	0.32698	130.901	400.33	79.3622	0.40551	96.6267	238.286	80.7862	0.91848	7.35921	8.01241	80.807	0.61393	1.32548	2.15899	80.8873	0.29168	0.23913	0.81983
79.4343	0.24772	155.536	627.871	79.5172	0.33347	128.454	385.2	79.7457	0.41435	95.3854	230.206	81.0066	0.91638	7.10215	7.7502	81.0582	0.60923	1.2978	2.13022	81.0966	0.29019	0.23713	0.81715
79.689	0.25446	154.843	608.525	79.8351	0.34102	126.139	369.892	80.0153	0.42228	93.9701	222.53	81.3298	0.915	6.85887	7.49605	81.301	0.60476	1.27127	2.10211	81.2936	0.28884	0.2353	0.81465
79.9517	0.26138	154.164	589.814	80.1034	0.34885	123.905	355.18	80.2436	0.43026	92.4248	214.814	81.5092	0.91377	6.62687	7.25223	81.5618	0.6005	1.24589	2.07475	81.5959	0.28731	0.23332	0.81207
80.2442	0.2678	153.077	571.608	80.3959	0.3565	121.625	341.163	80.5299	0.43905	90.8647	206.958	81.8242	0.91254	6.40761	7.0217	81.8117	0.59612	1.22155	2.04918	81.8169	0.28607	0.23158	0.80951
80.4602	0.27485	152.003	553.038	80.709	0.36492	119.441	327.308	80.7043	0.44689	89.14	199.469	82.1349	0.91045	6.1967	6.80623	82.0757	0.59208	1.19932	2.0256	82.152	0.28461	0.2297	0.80706
80.7101	0.28212	150.956	535.073	80.9526	0.37344	117.368	314.288	80.9334	0.4545	87.2611	191.992	82.3912	0.90846	5.99416	6.59813	82.3166	0.58833	1.17775	2.00185	82.3846	0.2833	0.22797	0.80471
81.0004	0.28873	149.495	517.761	81.1935	0.38145	115.193	301.989	81.1638	0.46272	85.3529	184.46	82.5081	0.9072	5.80623	6.40015	82.5848	0.58404	1.15644	1.98009	82.6037	0.28198	0.22623	0.8023
81.233	0.29594	147.959	499.972	81.5023	0.38936	112.774	289.642	81.337	0.47153	83.5905	177.273	82.6574	0.90571	5.62473	6.21027	82.8257	0.57993	1.13599	1.95886	82.8458	0.28063	0.22442	0.79972
81.4828	0.30352	146.493	482.641	81.7915	0.3976	110.4	277.664	81.6485	0.48009	81.8302	170.447	82.9962	0.9035	5.44172	6.02293	83.0648	0.57587	1.11611	1.93811	83.037	0.27948	0.22277	0.79707
81.7985	0.31037	144.658	466.081	82.0099	0.40592	108.209	266.574	81.903	0.48922	80.1434	163.817	83.2606	0.90217	5.27057	5.84212	83.3217	0.57162	1.09654	1.91832	83.3036	0.27814	0.22101	0.79462
82.057	0.31771	142.76	449.337	82.3665	0.41395	105.769	255.515	82.1253	0.49941	78.6048	157.396	83.4823	0.90117	5.11286	5.67357	83.5726	0.56732	1.07689	1.89823	83.5971	0.27672	0.21924	0.79228
82.3346	0.32535	140.876	433.001	82.6488	0.42243	103.344	244.644	82.404	0.50934	77.095	151.364	83.7892	0.9002	4.96543	5.51589	83.839	0.56307	1.05744	1.878	83.8515	0.2758	0.21782	0.78977
82.6306	0.3319	138.561	417.479	82.8991	0.43086	101.069	234.573	82.739	0.51834	75.5333	145.723	84.0596	0.8991	4.82835	5.37019	84.1025	0.55878	1.03836	1.85827	84.0381	0.27438	0.21605	0.78741
82.8701	0.33881	136.164	401.891	83.1041	0.43914	98.6371	224.616	83.0997	0.52757	74.0577	140.374	84.3246	0.89776	4.7037	5.23935	84.3452	0.55431	1.01974	1.83967	84.2059	0.27322	0.21455	0.78526
83.1454	0.34589	133.792	386.807	83.4334	0.44775	96.2328	214.924	83.3735	0.53705	72.678	135.328	84.5185	0.89482	4.57926	5.11753	84.5811	0.55018	1.0016	1.82048	84.5009	0.27202	0.21295	0.78286
83.4305	0.35173	131.132	372.823	83.7248	0.45621	93.9886	206.019	83.5712	0.54594	71.2009	130.419	84.7461	0.8927	4.45889	4.99484	84.8268	0.54589	0.98367	1.80195	84.7904	0.27084	0.21142	0.78064
83.7559	0.35777	128.466	359.078	83.9733	0.46451	91.6472	197.299	83.8051	0.55462	69.7391	125.742	85.1087	0.8904	4.33682	4.87064	85.0895	0.54123	0.96588	1.78458	85.0852	0.26946	0.20973	0.77832
84.0232	0.3643	126.024	345.931	84.2361	0.47312	89.3048	188.755	84.1773	0.56372	68.3059	121.169	85.3313	0.88712	4.21255	4.74856	85.3234	0.53664	0.94839	1.76726	85.4009	0.26813	0.20815	0.77628
84.2549	0.37029	123.608	333.817	84.5236	0.4817	87.1209	180.86	84.4497	0.57228	66.7097	116.569	85.6011	0.88301	4.09089	4.63287	85.5465	0.53258	0.93154	1.74911	85.6152	0.26689	0.20657	0.77399
84.5544	0.37624	120.995	321.587	84.8326	0.49009	84.8564	173.145	84.6208	0.58173	65.2264	112.125	85.8854	0.87883	3.97163	4.51924	85.8038	0.52843	0.91517	1.73185	85.8832	0.26596	0.20527	0.77181
84.8097	0.38275	118.306	309.097	85.1256	0.49879	82.5708	165.541	84.9559	0.59093	63.7771	107.927	86.2488	0.87483	3.85301	4.40429	86.0506	0.52436	0.89932	1.71509	86.1399	0.26458	0.20371	0.76995
85.0883	0.38878	115.637	297.439	85.4112	0.50745	80.4481	158.536	85.2591	0.59902	62.1396	103.735	86.3877	0.87122	3.73942	4.29218	86.2987	0.52053	0.88419	1.69862	86.3494	0.26336	0.20222	0.76785
85.3562	0.395	112.808	285.588	85.6886	0.51595	78.3194	151.797	85.528	0.60884	60.5846	99.5088	86.6882	0.86731	3.62893	4.1841	86.57	0.51674	0.86975	1.68314	86.5619	0.26227	0.20084	0.76576
85.6659	0.40189	109.856	273.349	85.8961	0.52473	76.2047	145.226	85.7816	0.6185	59.1149	95.5772	86.9838	0.86299	3.5217	4.08083	86.8211	0.51288	0.85567	1.66834	86.7609	0.26111	0.19941	0.76367
85.9519	0.40869	106.97	261.738	86.2176	0.53339	74.193	139.097	85.9824	0.62684	57.5022	91.7339	87.2603	0.85853	3.41725	3.98034	87.0769	0.5094	0.84217	1.65327	87.0024	0.26014	0.19814	0.76167
86.2162	0.41578	104.032	250.208	86.4738	0.54204	72.1394	133.088	86.2645	0.63623	55.9684	87.9683	87.5941	0.85433	3.31615	3.88156	87.3577	0.50587	0.82891	1.6386	87.2322	0.25904	0.19688	0.76003
86.5389	0.42354	101.022	238.517	86.7013	0.55115	70.0274	127.056	86.6511	0.64611	54.5499	84.4279	87.8405	0.85	3.21759	3.78542	87.6156	0.50233	0.81579	1.62402	87.5095	0.25796	0.19556	0.75812
86.8155	0.43144	98.168	227.537	86.9945	0.56031	67.977	121.321	86.8216	0.65467	53.0625	81.0527	88.0526	0.84573	3.12246	3.69204	87.8789	0.49873	0.80281	1.60972	87.7948	0.25691	0.19428	0.75621
87.107	0.43944	95.2838	216.832	87.3223	0.56971	65.8849	115.646	87.0646	0.66358	51.5246	77.6468	88.3115	0.84129	3.03022	3.60186	88.1219	0.49519	0.79016	1.59567	88.0978	0.25596	0.19304	0.75419
87.3816	0.44754	92.2421	206.107	87.5912	0.5797	63.7545	109.979	87.4564	0.67333	50.0949	74.3992	88.5238	0.83698	2.94144	3.51436	88.3522	0.49204	0.77818	1.58152	88.3408	0.25477	0.19169	0.7524
87.6119	0.4569	89.5274	195.947	87.8646	0.58961	61.6733	104.601	87.7524	0.68266	48.7208	71.3687	88.826	0.83268	2.85658	3.43058	88.5873	0.48887	0.7663	1.56749	88.6132	0.25368	0.19041	0.75059
87.895	0.46623	86.9219	186.437	88.1564	0.59965	59.5735	99.347	88.0313	0.69173	47.3287	68.4209	89.0645	0.82785	2.77479	3.35181	88.8117	0.48557	0.7544	1.55365	88.8538	0.25271	0.18917	0.74859
88.2067	0.47419	84.145	177.449	88.4706	0.6101	57.4231	94.1211	88.2747	0.70074	45.9401	65.5598	89.3229	0.82298	2.69757	3.27782	89.0486	0.48226	0.74258	1.53981	89.0776	0.25127	0.18764	0.74676
88.5536	0.48306	81.7419	169.215	88.7552	0.6213	55.4542	89.2553	88.541	0.70972	44.6346	62.8902	89.7053	0.81795	2.6238	3.20779	89.2935	0.47883	0.73091	1.52646	89.3889	0.25028	0.1864	0.74477
88.7893	0.49166	79.5344	161.767	89.0096	0.63178	53.5227	84.7174	88.8543	0.71885	43.4108	60.3892	89.9929	0.81286	2.55207	3.13962	89.5584	0.47573	0.71928	1.51194	89.6202	0.24894	0.1849	0.74275
89.0341	0.49973	77.3747	154.832	89.2736	0.64215	51.533	80.2503	89.1682	0.72701	42.1857	58.0265	90.1969	0.80799	2.48336	3.07349	89.8086	0.47242	0.70766	1.49795	89.8486	0.24781	0.18354	0.74067
89.3345	0.509	75.6884	148.701	89.5701	0.65341	49.7131	76.0827	89.4121	0.73482	40.8397	55.5777	90.4355	0.80295	2.41468	3.00728	90.0533	0.46892	0.69606	1.48439	90.1456	0.24641	0.18199	0.73858
89.6428	0.51683	74.0749	143.324	89.8733	0.66394	47.9503	72.2212	89.7336	0.74429	39.519	53.0964	90.6421	0.79802	2.34831	2.94267	90.3119	0.46588	0.68501	1.47035	90.3944	0.2451	0.18049	0.73639
89.9612	0.52379	72.2646	137.965	90.1057	0.67391	46.1701	68.5108	89.9748	0.75435	38.2541	50.711	90.912	0.79324	2.28618	2.88206	90.5671	0.46276	0.67375	1.45593	90.621	0.2439	0.17906	0.73415
90.1995	0.53201	70.7017	132.897	90.374	0.68516	44.5875	65.0761	90.2716	0.76322	36.9263	48.382	91.1912	0.78881	2.22634	2.8224	90.816	0.45941	0.66246	1.442	90.8435	0.24286	0.17779	0.73206
90.4461	0.54041	69.2834	128.206	90.7329	0.69505	43.1181	62.0359	90.7026	0.77251	35.5172	45.9763	91.4539	0.78413	2.16756	2.76428	91.0726	0.45657	0.65186	1.42774	91.116	0.24143	0.17623	0.72991
90.7327	0.54679	67.6292	123.683	90.9754	0.70447	41.6848	59.1715	91.0267	0.78319	34.1607	43.6172	91.6559	0.77928	2.11093	2.70882	91.3292	0.45345	0.64115	1.41393	91.3906	0.24023	0.17476	0.72749
91.013	0.55452	66.1217	119.24	91.1764	0.7147	40.387	56.5088	91.264	0.79305	32.815	41.3785	91.8692	0.77443	2.05631	2.65527	91.5697	0.45026	0.63057	1.40046	91.6337	0.23911	0.17344	0.72535
91.2602	0.56263	64.6641	114.933	91.4707	0.72444	39.1328	54.0179	91.4204	0.80241	31.4456	39.1888	92.0355	0.76943	2.00261	2.60271	91.8049	0.44792	0.6209	1.38618	91.8513	0.23806	0.17218	0.72326
91.5205	0.56953	63.0823	110.762	91.775	0.73334	37.8536	51.6179	91.7662	0.81206	30.0705	37.03	92.3618	0.76479	1.95039	2.55023	92.0497	0.44499	0.6106	1.37215	92.109	0.23722	0.17107	0.72114
91.7399	0.57723	61.6117	106.737	92.0593	0.74284	36.6844	49.3842	92.1166	0.82186	28.7515	34.9836	92.5904	0.75972	1.89882	2.49936	92.3043	0.44251	0.60095	1.35804	92.4064	0.2362	0.16983	0.71902
92.0207	0.5855	60.1934	102.806	92.3313	0.75228	35.5853	47.303	92.3454	0.83209	27.4937	33.0416	92.855	0.75471	1.84876	2.44964	92.5702	0.44009	0.59139	1.34382	92.7095	0.23565	0.16889	0.71669
92.3119	0.59287	58.582	98.8103	92.6393	0.76019	34.4718	45.3465	92.5251	0.8407	26.2777	31.2568	93.1472	0.74944	1.79921	2.40073	92.8278	0.43737	0.58174	1.33007	92.9477	0.23489	0.16785	0.71457
92.5528	0.60116	56.9848	94.7913	92.8523	0.76835	33.4385	43.52	92.8526	0.84982	25.1531	29.5982	93.4621	0.74345	1.74917	2.35277	93.0791	0.43514	0.57262	1.31595	93.1412	0.23412	0.16677	0.71233
92.817	0.61038	55.4423	90.8329	93.0946	0.77635	32.4726	41.8275	93.1049	0.85796	24.0879	28.0759	93.7489	0.73777	1.70072	2.30521	93.3324	0.43315	0.5641	1.30232	93.3992	0.23329	0.16563	0.70995
93.0606	0.61953	53.9142	87.0243	93.378	0.78478	31.5082	40.1489	93.3953	0.86557	23.1145	26.7042	93.9999	0.73211	1.65399	2.25921	93.5702	0.43072	0.55511	1.28879	93.6664	0.23248	0.16449	0.70754
93.3502	0.62884	52.4147	83.351	93.6564	0.7931	30.5864	38.5654	93.6095	0.87275	22.2069	25.4447	94.2174	0.72634	1.60832	2.21428	93.826	0.4283	0.54624	1.27538	93.9678	0.23168	0.16335	0.70507
93.6109	0.63839	50.9247	79.771	93.9289	0.80131	29.7073	37.0734	93.9207	0.87949	21.3651	24.2925	94.5132	0.72047	1.56372	2.17042	94.0632	0.42588	0.53751	1.26211	94.212	0.2309	0.16222	0.70256
93.8544	0.64816	49.4443	76.2842	94.1769	0.8094	28.8709	35.6693	94.3407	0.8858	20.5892	23.2437	94.7743	0.71449	1.52019	2.12766	94.3213	0.42347	0.5289	1.24896	94.4256	0.23013	0.16109	0.70001
94.1453	0.65816	47.9735	72.89	94.3942	0.81738	28.0771	34.3501	94.5549	0.89167	19.8792	22.2944	95.0034	0.70841	1.47772	2.08598	94.5623	0.42107	0.52042	1.23595	94.6455	0.22938	0.15997	0.6974
94.4165	0.6684	46.5121	69.5877	94.619	0.82524	27.3259	33.1126	94.726	0.8971	19.235	21.4414	95.216	0.70221	1.43632	2.04541	94.8276	0.41867	0.51207	1.22307	94.8435	0.22863	0.15885	0.69476
94.6942	0.67886	45.0603	66.3766	94.8778	0.83299	26.6174	31.9541	94.9759	0.90209	18.6567	20.6815	95.5102	0.69592	1.39598	2.00595	95.1005	0.41628	0.50384	1.21033	95.0974	0.22791	0.15773	0.69207
94.9731	0.68955	43.6181	63.2557	95.1548	0.84062	25.9516	30.8719	95.3301	0.90665	18.1442	20.0123	95.8204	0.68952	1.35671	1.96763	95.3106	0.4139	0.49574	1.19773	95.3549	0.22719	0.15661	0.68933
95.2533	0.70047	42.1853	60.224	95.4079	0.84814	25.3284	29.8636	95.6109	0.91078	17.6976	19.4313	96.1057	0.68301	1.3185	1.93044	95.5486	0.41153	0.48778	1.18528	95.6205	0.22649	0.1555	0.68655
95.5402	0.71163	40.7622	57.2803	95.6411	0.85554	24.7478	28.9266	95.8719	0.91446	17.3168	18.9366	96.3616	0.6764	1.28136	1.8944	95.8064	0.40916	0.47993	1.17297
95.8433	0.72301	39.3485	54.4233

## Sheet: Fig. 3d
Time (s)	0.25-1k			0.5-1k			0.25-2k			0.5-2k			0.25-4k			0.5-4k
	Sample 1	Sample 2	Sample 3	Sample 1	Sample 2	Sample 3	Sample 1	Sample 2	Sample 3	Sample 1	Sample 2	Sample 3	Sample 1	Sample 2	Sample 3	Sample 1	Sample 2	Sample 3
0	73.49	74.97	74.88	71.7	71.28	67.74	66.36	63.1	62.4	54.42	62.98	63.33	55.35	56.27	59.64	55.66	51.72	63.19
5	70.39	71.56	72.88	70.52	70.27	66.75	64.55	62.25	60.17	54.2	61.43	58.96	54.68	55.89	58.44	49.19	50.47	61.13
10	69.82	69.37	71.84	69.8	67.38	66.11	63.6	61	59.64	54.1	60.83	57.57	54.54	53.32	58.38	48.31	49.29	60.47
15	68.53	69.99	70.18	69.25	66.64	64.56	62.94	60.41	59.83	53.88	61.05	57.15	54.02	53.23	58.06	48.54	49.38	59.5
20	68.17	68.99	70.04	68.86	65.76	64.11	62.39	59.77	58.88	53.83	60.53	56.54	53.92	52.74	57.87	47.84	49.19	58.4
25	66.84	68.66	69.25	68.46	65.19	63.75	61.93	59.62	59.16	53.52	59.78	56.58	53.86	52.49	57.72	48.06	49.02	57.3
30	66.47	67.41	68.92	68.19	63.87	63.06	61.48	59.24	58.61	53.33	59.95	56.24	54.5	52.87	57.57	47.92	48.84	56.84
35	65.79	67.7	68.02	67.64	64.19	62.95	61.19	58.82	58.71	53.23	58.57	56.32	53.75	52.98	56.8	48.25	48.89	56.2
40	65.74	67.28	67.75	67.18	64.01	63.12	60.95	58.51	57.79	53.06	58.35	55.99	53.85	52.23	56.79	47.68	48.52	55.93
45	65.22	67.12	67.57	67.06	63.83	62.42	60.74	58.43	56.89	52.99	58.45	55.53	53.25	52.02	56.27	47.88	48.32	55.29
50	66.42	67.09	67.25	66.81	63.46	62.14	60.61	58.11	56.75	52.77	57.84	55.72	53.19	52.02	55.22	47.04	47.96	55.15
60	65.67	66.32	66.89	66.05	63.07	61.37	60.22	57.26	56.29	52.34	57.06	55.43	53.14	51.04	55.01	46.95	47.48	53.99
70	64.99	66.34	66.54	65.65	62.43	60.99	59.99	57.08	55.9	52.07	56.24	55.27	52.63	50.8	54.39	46.76	46.99	53.35
80	64.04	66.21	66.72	65.15	61.5	60.63	59.74	57.02	55.82	51.93	55.76	54.93	52	50.49	54.76	46.7	46.59	52.56
90	62.32	65.96	65.72	65	61.19	60.06	59.3	56.69	55.86	51.67	55.34	54.68	52.1	50.04	53.94	45.64	46.14	51.76
100	65.31	65.53	65.07	64.58	61.43	60.29	59.02	56.24	55.79	51.38	53.99	54.47	51.57	49.93	52.56	45.78	45.83	51.31
120	62.61	65.37	65.19	63.67	60.11	59.03	58.51	55.81	54.83	50.75	52.65	53.99	51.08	49.38	52.26	44.96	45.82	50.13
150	62.76	64.83	64.22	62.82	58.6	58.42	57.98	55.08	53.79	49.75	50.93	53.13	50.48	48.16	49.62	44.36	44.35	48.18
200	61.57	63.99	63.26	61.79	56.66	56.57	56.79	54.36	51.91	48.44	48.05	51.64	49.12	44.97	48.04	42.25	42.32	45.53
250	60.27	62.07	62.13	59.96	54.9	56.03	55.98	53.36	50.83	47	45.79	50.42	47.66	43.99	46.02	41.32	40.16	42.52
300	58.69	63.18	61.09	58.14	54.9	55.72	55.21	52.38	49.04	45.5	43.32	48.79	46.75	41.14	44.13	39.8	37.99	40.14

## Sheet: Fig. 3e
Dry		Hydrated
q (Å-1)	Intensity	q (Å-1)	Intensity
0.01139	2792.19	0.01139	2506.64
0.01281	1811.13	0.01281	1727.66
0.01424	1219.53	0.01424	1267.76
0.01566	850.423	0.01566	1019.58
0.01708	611.672	0.01708	856.386
0.01851	478.354	0.01851	756.128
0.01993	341.798	0.01993	681.773
0.02135	269.316	0.02135	673.077
0.02278	218.664	0.02278	673.807
0.0242	181.411	0.0242	675.251
0.02563	154.421	0.02563	688.708
0.02705	140.947	0.02705	700.177
0.02847	122.11	0.02847	727.488
0.0299	115.936	0.0299	758.801
0.03132	106.319	0.03132	759.664
0.03274	103.809	0.03274	789.373
0.03417	94.4186	0.03417	805.167
0.03559	97.4215	0.03559	819.954
0.03702	95.5709	0.03702	817.192
0.03844	89.2157	0.03844	801.565
0.03986	91.4628	0.03986	787.942
0.04129	90.166	0.04129	760.554
0.04271	89.1804	0.04271	720.07
0.04413	89.0708	0.04413	678.896
0.04556	87.7868	0.04556	616.827
0.04698	86.4263	0.04698	568.546
0.0484	85.4691	0.0484	509.633
0.04983	87.0253	0.04983	449.348
0.05125	84.4768	0.05125	395.886
0.05268	87.0647	0.05268	348.077
0.0541	82.7059	0.0541	307.939
0.05552	86.5931	0.05552	268.233
0.05695	81.7353	0.05695	235.832
0.05837	85.4813	0.05837	205.722
0.05979	83.8624	0.05979	181.711
0.06122	84.3713	0.06122	164.245
0.06264	80.7402	0.06264	145.123
0.06406	80.4735	0.06406	133.657
0.06549	83.646	0.06549	125.206
0.06691	81.1855	0.06691	114.69
0.06834	79.6272	0.06834	105.579
0.06976	78.5955	0.06976	101.97
0.07118	81.9097	0.07118	93.4865
0.07261	79.2902	0.07261	89.9644
0.07403	79.2195	0.07403	86.5628
0.07545	76.7578	0.07545	83.8899
0.07688	78.8514	0.07688	84.3148
0.0783	78.497	0.0783	75.4868
0.07972	76.7207	0.07972	74.4661
0.08115	76.3119	0.08115	75.2805
0.08257	76.2336	0.08257	73.4945
0.08399	74.088	0.08399	70.8374
0.08542	74.5816	0.08542	70.7858
0.08684	75.5878	0.08684	69.4312
0.08827	77.0322	0.08827	68.2571
0.08969	74.579	0.08969	68.6184
0.09111	72.6522	0.09111	68.7194
0.09254	73.8877	0.09254	64.1326
0.09396	75.1001	0.09396	63.804
0.09538	73.4626	0.09538	63.9405
0.09681	73.8293	0.09681	62.7686
0.09823	73.6986	0.09823	62.5799
0.09965	71.8404	0.09965	61.6536
0.10108	71.4328	0.10108	61.7306
0.1025	69.7739	0.1025	59.5921
0.10392	70.2255	0.10392	58.9975
0.10535	69.5549	0.10535	60.0083
0.10677	68.5335	0.10677	60.1991
0.1082	68.6065	0.1082	59.9522
0.10962	69.7557	0.10962	59.314
0.11104	68.5833	0.11104	55.5576
0.11247	66.9035	0.11247	56.7929
0.11389	67.2731	0.11389	56.1453
0.11531	67.263	0.11531	56.3336
0.11674	67.5057	0.11674	56.2263
0.11816	67.1159	0.11816	54.3034
0.11958	65.013	0.11958	56.6825
0.12101	65.4218	0.12101	54.9236
0.12243	66.3297	0.12243	54.9234
0.12385	65.2391	0.12385	53.8044
0.12528	64.3951	0.12528	54.5894
0.1267	63.9378	0.1267	52.528
0.12812	63.5164	0.12812	52.2161
0.12955	63.2732	0.12955	53.0175
0.13097	61.4257	0.13097	52.567
0.1324	63.1469	0.1324	54.1463
0.13382	62.9972	0.13382	52.6077
0.13524	62.078	0.13524	51.6521
0.13667	61.2917	0.13667	50.798
0.13809	62.7991	0.13809	50.367
0.13951	61.7723	0.13951	49.1556
0.14094	62.053	0.14094	48.8116
0.14236	60.4461	0.14236	49.1608
0.14378	60.166	0.14378	49.9225
0.14521	60.3222	0.14521	48.6766
0.14663	59.5934	0.14663	47.5547
0.14805	58.7636	0.14805	49.3133
0.14948	57.5301	0.14948	45.9859
0.1509	59.2897	0.1509	47.0303
0.15232	58.5805	0.15232	48.1183
0.15375	57.4263	0.15375	47.1594
0.15517	57.3397	0.15517	45.2803
0.15659	56.1036	0.15659	46.3753
0.15802	57.2426	0.15802	44.8736
0.15944	57.4071	0.15944	44.5223
0.16086	57.892	0.16086	45.9926
0.16229	56.4101	0.16229	46.1964
0.16371	56.0052	0.16371	45.7291
0.16513	55.3648	0.16513	44.883
0.16656	56.1026	0.16656	44.4275
0.16798	55.6714	0.16798	43.576
0.1694	55.373	0.1694	42.789
0.17083	55.8766	0.17083	43.0119
0.17225	53.7654	0.17225	43.3951
0.17367	53.0466	0.17367	43.4557
0.1751	52.6858	0.1751	42.1203
0.17652	53.286	0.17652	42.4884
0.17794	52.8751	0.17794	43.1942
0.17937	52.3743	0.17937	42.312
0.18079	51.8233	0.18079	42.5569
0.18221	51.5371	0.18221	41.3836
0.18364	52.858	0.18364	40.8271
0.18506	50.9185	0.18506	40.9299
0.18648	52.3822	0.18648	41.1893
0.18791	52.0515	0.18791	39.9502
0.18933	51.7947	0.18933	40.7662
0.19075	50.9467	0.19075	38.4733
0.19218	52.3743	0.19218	40.0129
0.1936	50.0307	0.1936	39.862
0.19502	49.6539	0.19502	38.4776
0.19645	50.0719	0.19645	38.5538
0.19787	49.0082	0.19787	38.9488
0.19929	48.3066	0.19929	38.6065
0.20072	49.704	0.20072	38.0605
0.20214	47.872	0.20214	39.6958
0.20356	48.4123	0.20356	38.2065
0.20499	47.4825	0.20499	37.0367
0.20641	47.7701	0.20641	37.5328
0.20783	47.4482	0.20783	37.3158
0.20926	47.4727	0.20926	37.1923
0.21068	47.1204	0.21068	36.5919
0.2121	47.2655	0.2121	35.2278
0.21353	46.812	0.21353	37.3142
0.21495	45.8599	0.21495	35.5132
0.21637	45.4382	0.21637	35.1584
0.2178	45.8669	0.2178	35.9004
0.21922	44.9353	0.21922	35.3613
0.22064	44.8379	0.22064	35.5743
0.22206	44.4434	0.22206	35.4863
0.22349	45.0496	0.22349	34.652
0.22491	45.2525	0.22491	33.8514
0.22633	43.7259	0.22633	34.2807

## Sheet: Fig. 3f
Dry		Hydrated
Temperature (°C)	tan δ	Temperature (°C)	tan δ
-80.1	0.04465	-79.4477	0.09626
-80.0782	0.04466	-79.3917	0.0962
-80.1096	0.04468	-79.176	0.09597
-80.0467	0.04469	-79.0088	0.09579
-80.078	0.0447	-78.9351	0.09572
-79.9931	0.04472	-78.7284	0.0955
-80.0046	0.04473	-78.6223	0.0954
-80.0328	0.04474	-78.442	0.09522
-80.0467	0.04475	-78.3404	0.09512
-80.0012	0.04475	-78.128	0.09491
-80.0278	0.04476	-78.0289	0.09482
-80.0236	0.04476	-77.8156	0.09463
-80.0157	0.04479	-77.6481	0.09448
-80.0116	0.04479	-77.4703	0.09433
-79.9992	0.0448	-77.2925	0.09419
-80.0444	0.04479	-77.0866	0.09403
-80.0095	0.04479	-76.9456	0.09393
-80.0392	0.04475	-76.7456	0.09379
-80.0172	0.04472	-76.528	0.09366
-80.062	0.04471	-76.3237	0.09354
-80.0153	0.0447	-76.1032	0.09343
-80.0169	0.04469	-75.9252	0.09335
-79.9988	0.04469	-75.7064	0.09327
-80.0157	0.04465	-75.5125	0.09321
-80.0085	0.04462	-75.2831	0.09316
-80.0128	0.04461	-75.0876	0.09313
-80.012	0.0446	-74.9014	0.09312
-80.0474	0.04462	-74.6367	0.09312
-79.9912	0.04463	-74.4195	0.09315
-79.9629	0.04465	-74.2215	0.09319
-79.9949	0.04467	-73.9734	0.09327
-79.8867	0.04467	-73.7822	0.09335
-79.9377	0.0447	-73.5036	0.09349
-79.9207	0.0447	-73.3026	0.09361
-79.942	0.0447	-73.0591	0.09377
-79.9826	0.0447	-72.8399	0.09395
-79.9496	0.0447	-72.5948	0.09416
-79.9968	0.04465	-72.4244	0.09432
-79.9134	0.04466	-72.0788	0.09469
-79.9399	0.04468	-71.9051	0.09489
-79.9857	0.04465	-71.6389	0.09522
-79.923	0.04464	-71.4583	0.09546
-79.908	0.04462	-71.1725	0.09586
-79.9014	0.04459	-70.9185	0.09624
-79.9466	0.04463	-70.7237	0.09654
-79.9083	0.04464	-70.4602	0.09698
-79.9604	0.04462	-70.2477	0.09735
-79.9301	0.0446	-70.0024	0.09779
-79.9288	0.04458	-69.7715	0.09823
-79.9431	0.04458	-69.5397	0.09868
-80.0116	0.04456	-69.3097	0.09915
-79.7928	0.04456	-69.0112	0.09978
-79.8574	0.04457	-68.7974	0.10024
-79.7351	0.04454	-68.579	0.10073
-79.7388	0.04454	-68.207	0.1016
-79.7853	0.04454	-68.0491	0.10198
-79.7898	0.04454	-67.788	0.10262
-79.845	0.04454	-67.5081	0.10332
-79.8609	0.04459	-67.2926	0.10388
-79.8245	0.04458	-67.0898	0.10441
-79.8575	0.04458	-66.7874	0.10522
-79.8877	0.04458	-66.6614	0.10557
-79.8229	0.0446	-66.302	0.10657
-79.8187	0.04461	-66.0229	0.10736
-79.7643	0.04463	-65.8828	0.10776
-79.652	0.04459	-65.5436	0.10875
-79.64	0.04454	-65.3924	0.1092
-79.5376	0.0445	-65.0619	0.11019
-79.4025	0.04448	-64.7939	0.11101
-79.3315	0.04448	-64.6282	0.11151
[truncated: 704 more rows]

## Sheet: Fig. 4a
10 °C		20 °C		30 °C		40 °C		50 °C
[truncated: 2,693 more rows]

[truncated: 24 more sheets: Fig. 4e, Fig. 4f, Fig. 4h, Fig. 5a, Fig. 5b, Fig. 5c, Fig. 5e-h, Supplementary Fig. 2, Supplementary Fig. 5, Supplementary Fig. 7, Supplementary Fig. 9a,d, Supplementary Fig. 9b, c, e, f, Supplementary Fig. 10, Supplementary Fig. 11, Supplementary Fig. 12, Supplementary Fig. 13, Supplementary Fig. 14, Supplementary Fig. 19, Supplementary Fig. 21, Supplementary Fig. 22b …]
